# Supplementary material for: Global Proteomics Analysis of Bone Marrow: Establishing Talin-1 and Centrosomal Protein of 55 kDa as Potential Molecular Signatures for Myelodysplastic Syndromes
Source: Front Oncol. 2022 Jun 22;12:833068. doi: 10.3389/fonc.2022.833068 (PMC9257025; doi:10.3389/fonc.2022.833068)
Supplement: Supplementary Table 1 — (A) Proteins of the bone marrow plasma from patients (as listed in ) with myelodysplastic syndrome. Proteins were identified by label-free mass spectrometry and data, analyzed by Progenesis QI software. (B) and (C) Functional clusters associated with bone marrow plasma proteins of patients diagnosed with myelodysplastic syndrome with ring sideroblasts (MDS-RS) and with myelodysplastic syndrome with excess blasts (MDS-EB), according to DAVID Functional Annotation Bioinformatics Analysis (https://david.ncifcrf.gov). Uniprot accession numbers were uploaded to DAVID platform and clusters were defined by enrichment scores and p-values [-log (p-value)]. Data refer to patients listed in . (D) and (E) Quantitative data, statistical analysis and gene symbols associated with in silico analysis of CEP55, TLN1 and MSN gene expression in CD34+ cell markers from MDS patients presented in the Gene Expression Omnibus (GEO) data bank (https://www.ncbi.nlm.nih.gov/geo/query/acc.cgi?acc=GSE58831). This study evaluated gene expression from 159 patients with MDS patients and 17 healthy controls from bone marrow samples and microarray gene expression was performed using the Affymetrix GeneChip Human Genome U133 Plus 2.0 arrays. [file Table_1.xlsx]

## Sheet: A - Proteins of bone marrow
Accession number (Uniprot)	Protein description	Group	Coverage (%)	#Peptides	#Unique peptides	PTM	Avg. mass (mDa)
A0A193CHR0|A0A193CHR0_HUMAN	1000000000heavychainvariableregion(Fragment)OS=HomosapiensPE=2SV=1	C	47	14	1	Y	14429
P31946|1433B_HUMAN	37694proteinbeta/alphaOS=HomosapiensGN=YWHABPE=1SV=3	MDS-EB	18	4	2	Y	28082
B5BU24|B5BU24_HUMAN	37694proteinbeta/alphaOS=HomosapiensGN=YWHABPE=2SV=1	MDS-EB	18	4	2	Y	28112
Q6LD62|Q6LD62_HUMAN	37694proteinprotein(cytosolicphospholipaseA2protein)(Fragment)OS=HomosapiensGN=14-3-3proteinPE=2SV=1	MDS-RS	20	1	1	N	7957
E9PG15|E9PG15_HUMAN	37694proteintheta(Fragment)OS=HomosapiensGN=YWHAQPE=1SV=1	MDS-RS	9	1	1	N	17048
P27348|1433T_HUMAN	37694proteinthetaOS=HomosapiensGN=YWHAQPE=1SV=1	MDS-RS	6	1	1	N	27764
E7EX29|E7EX29_HUMAN	37694proteinzeta/delta(Fragment)OS=HomosapiensGN=YWHAZPE=1SV=1	C	6	1	1	N	28037
E5RIR4|E5RIR4_HUMAN	37694proteinzeta/delta(Fragment)OS=HomosapiensGN=YWHAZPE=1SV=1	MDS-RS	19	1	1	N	8434
E7ESK7|E7ESK7_HUMAN	37694proteinzeta/delta(Fragment)OS=HomosapiensGN=YWHAZPE=1SV=1	MDS-RS	10	1	1	N	15697
E7EVZ2|E7EVZ2_HUMAN	37694proteinzeta/delta(Fragment)OS=HomosapiensGN=YWHAZPE=1SV=1	MDS-RS	14	1	1	N	11270
E9PD24|E9PD24_HUMAN	37694proteinzeta/delta(Fragment)OS=HomosapiensGN=YWHAZPE=1SV=1	MDS-RS	15	1	1	N	10612
E5RGE1|E5RGE1_HUMAN	37694proteinzeta/delta(Fragment)OS=HomosapiensGN=YWHAZPE=1SV=8	MDS-RS	27	1	1	N	5763
P63104|1433Z_HUMAN	37694proteinzeta/deltaOS=HomosapiensGN=YWHAZPE=1SV=1	C	6	1	1	N	27745
Q5T653|RM02_HUMAN	39SribosomalproteinL2mitochondrialOS=HomosapiensGN=MRPL2PE=1SV=2	MDS-EB	2	1	1	N	33301
P52209|6PGD_HUMAN	6-phosphogluconatedehydrogenasedecarboxylatingOS=HomosapiensGN=PGDPE=1SV=3	MDS-EB	12	5	5	Y	53140
B4E2U0|B4E2U0_HUMAN	6-phosphogluconatedehydrogenasedecarboxylatingOS=HomosapiensPE=2SV=1	MDS-EB	12	5	5	Y	50792
A2MYE1|A2MYE1_HUMAN	A30(Fragment)OS=HomosapiensPE=4SV=1	C	57	10	1	Y	10393
A2MYE2|A2MYE2_HUMAN	A30protein(Fragment)OS=HomosapiensGN=A30PE=4SV=1	C	57	10	1	Y	10420
Q5JPC9|Q5JPC9_HUMAN	ABIgenefamilymember3(NESH)bindingproteinisoformCRA_dOS=HomosapiensGN=DKFZp667H216PE=1SV=1	MDS-RS	1	1	1	N	110680
P68133|ACTS_HUMAN	ActinalphaskeletalmuscleOS=HomosapiensGN=ACTA1PE=1SV=1	MDS-RS	60	24	8	Y	42051
P60709|ACTB_HUMAN	Actincytoplasmic1OS=HomosapiensGN=ACTBPE=1SV=1	C	59	22	6	Y	41737
P63261|ACTG_HUMAN	Actincytoplasmic2OS=HomosapiensGN=ACTG1PE=1SV=1	MDS-RS	59	22	6	Y	41793
A0A024R694|A0A024R694_HUMAN	Actininalpha1isoformCRA_aOS=HomosapiensGN=ACTN1PE=4SV=1	MDS-EB	6	4	4	Y	103058
O15144|ARPC2_HUMAN	Actin-relatedprotein43161complexsubunit2OS=HomosapiensGN=ARPC2PE=1SV=1	MDS-EB	3	1	1	N	34333
P59998|ARPC4_HUMAN	Actin-relatedprotein43161complexsubunit4OS=HomosapiensGN=ARPC4PE=1SV=3	MDS-EB	7	1	1	N	19667
F8WDD7|F8WDD7_HUMAN	Actin-relatedprotein43161complexsubunit4OS=HomosapiensGN=ARPC4PE=4SV=1	MDS-EB	10	1	1	N	13057
F8WCF6|F8WCF6_HUMAN	Actin-relatedprotein43161complexsubunit4OS=HomosapiensGN=ARPC4-TTLL3PE=3SV=1	MDS-EB	6	1	1	N	21059
Q01518|CAP1_HUMAN	Adenylylcyclase-associatedprotein1OS=HomosapiensGN=CAP1PE=1SV=5	MDS-EB	13	5	5	Y	51902
P43652|AFAM_HUMAN	AfaminOS=HomosapiensGN=AFMPE=1SV=1	C	53	28	28	Y	69069
A0A087WTD7|A0A087WTD7_HUMAN	A-kinaseanchorprotein13OS=HomosapiensGN=AKAP13PE=1SV=1	C	1	1	1	N	161184
Q12802|AKP13_HUMAN	A-kinaseanchorprotein13OS=HomosapiensGN=AKAP13PE=1SV=2	C	0	1	1	N	307550
A8MYJ1|A8MYJ1_HUMAN	A-kinaseanchorprotein13OS=HomosapiensGN=AKAP13PE=1SV=3	C	1	1	1	N	161840
F6KPG5|F6KPG5_HUMAN	Albumin(Fragment)OS=HomosapiensPE=2SV=1	MDS-EB	96	462	6	Y	66531
A0A0M4FEM1|A0A0M4FEM1_HUMAN	Alpha-14glucanphosphorylaseOS=HomosapiensGN=PYGMPE=3SV=1	MDS-EB	4	2	2	N	97122
P02763|A1AG1_HUMAN	Alpha-1-acidglycoprotein1OS=HomosapiensGN=ORM1PE=1SV=1	C	40	14	9	Y	23512
P19652|A1AG2_HUMAN	Alpha-1-acidglycoprotein2OS=HomosapiensGN=ORM2PE=1SV=2	C	25	10	5	Y	23603
V9HWF6|V9HWF6_HUMAN	Alpha-1-acidglycoproteinOS=HomosapiensGN=HEL-S-153wPE=2SV=1	C	40	14	9	Y	23512
P01011|AACT_HUMAN	Alpha-1-antichymotrypsinOS=HomosapiensGN=SERPINA3PE=1SV=2	C	56	32	28	N	47651
A0A024R6I7|A0A024R6I7_HUMAN	Alpha-1-antitrypsinOS=HomosapiensGN=SERPINA1PE=1SV=1	C	77	98	1	Y	46709
P01009|A1AT_HUMAN	Alpha-1-antitrypsinOS=HomosapiensGN=SERPINA1PE=1SV=3	C	77	102	1	Y	46737
P04217|A1BG_HUMAN	Alpha-1B-glycoproteinOS=HomosapiensGN=A1BGPE=1SV=4	C	56	29	28	Y	54254
Q86YQ4|Q86YQ4_HUMAN	Alpha-1globin(Fragment)OS=HomosapiensGN=HBA1PE=3SV=1	MDS-EB	91	10	1	Y	9482
P08697|A2AP_HUMAN	Alpha-2-antiplasminOS=HomosapiensGN=SERPINF2PE=1SV=3	C	27	11	11	Y	54566
D1MGQ2|D1MGQ2_HUMAN	Alpha-2globinchainOS=HomosapiensGN=HBA2PE=3SV=1	MDS-RS	99	30	7	Y	15258
C9JV77|C9JV77_HUMAN	Alpha-2-HS-glycoproteinOS=HomosapiensGN=AHSGPE=1SV=1	C	41	22	22	Y	39412
P02765|FETUA_HUMAN	Alpha-2-HS-glycoproteinOS=HomosapiensGN=AHSGPE=1SV=1	C	41	22	22	Y	39325
P01023|A2MG_HUMAN	Alpha-2-macroglobulinOS=HomosapiensGN=A2MPE=1SV=3	C	75	140	124	Y	163290
H9KV75|H9KV75_HUMAN	Alpha-actinin-1OS=HomosapiensGN=ACTN1PE=1SV=1	MDS-EB	7	4	4	Y	94826
P12814|ACTN1_HUMAN	Alpha-actinin-1OS=HomosapiensGN=ACTN1PE=1SV=2	MDS-EB	6	4	4	Y	103058
F6THM6|F6THM6_HUMAN	Alpha-actinin-2OS=HomosapiensGN=ACTN2PE=1SV=1	MDS-RS	6	3	3	Y	79675
P06733|ENOA_HUMAN	Alpha-enolaseOS=HomosapiensGN=ENO1PE=1SV=2	MDS-EB	35	13	13	Y	47169
P02771|FETA_HUMAN	Alpha-fetoproteinOS=HomosapiensGN=AFPPE=1SV=1	MDS-RS	1	3	1	Y	68678
V9H1D9|V9H1D9_HUMAN	AlphaglobinOS=HomosapiensPE=3SV=1	MDS-RS	74	24	1	Y	13583
H7C0V9|H7C0V9_HUMAN	Amyloid-betaA4protein(Fragment)OS=HomosapiensGN=APPPE=1SV=1	MDS-RS	2	1	1	N	55101
Q96JD0|Q96JD0_HUMAN	Amyloidlambda6lightchainvariableregionSAR(Fragment)OS=HomosapiensPE=2SV=1	MDS-EB	21	2	1	Y	12294
Q53YY1|Q53YY1_HUMAN	Angiotensinogen(Serine(Orcysteine)proteinaseinhibitorcladeA(Alpha-1antiproteinaseantitrypsin)member8)OS=HomosapiensGN=AGTPE=2SV=1	MDS-EB	27	13	13	Y	53124
Q86U78|Q86U78_HUMAN	Angiotensinogen(Serine(Orcysteine)proteinaseinhibitorcladeA(Alpha-1antiproteinaseantitrypsin)member8)OS=HomosapiensPE=2SV=1	MDS-EB	27	13	13	Y	53114
B0ZBE2|B0ZBE2_HUMAN	Angiotensinogen(SerpinpeptidaseinhibitorcladeAmember8)OS=HomosapiensGN=AGTPE=2SV=1	MDS-EB	27	13	13	Y	53154
P01019|ANGT_HUMAN	AngiotensinogenOS=HomosapiensGN=AGTPE=1SV=1	C	29	14	14	N	53154
Q53GY3|Q53GY3_HUMAN	Angiotensinogenvariant(Fragment)OS=HomosapiensPE=2SV=1	MDS-EB	27	13	13	Y	53084
Q59EP2|Q59EP2_HUMAN	Angiotensinogenvariant(Fragment)OS=HomosapiensPE=2SV=1	MDS-EB	27	13	13	Y	53778
G4V2I7|G4V2I7_HUMAN	Anionexchanger-1variantOS=HomosapiensPE=2SV=1	MDS-EB	4	2	2	N	60720
Q5NV56|Q5NV56_HUMAN	AnionictrypsinogenOS=HomosapiensGN=TRY8PE=2SV=1	MDS-EB	12	7	6	Y	26488
P04083|ANXA1_HUMAN	AnnexinA1OS=HomosapiensGN=ANXA1PE=1SV=2	MDS-EB	37	10	10	Y	38714
P12429|ANXA3_HUMAN	AnnexinA3OS=HomosapiensGN=ANXA3PE=1SV=3	MDS-EB	30	8	8	Y	36375
Q5TZZ9|Q5TZZ9_HUMAN	AnnexinOS=HomosapiensGN=ANXA1PE=2SV=1	MDS-EB	37	10	10	Y	38714
A2KBC1|A2KBC1_HUMAN	Anti-(ED-B)scFV(Fragment)OS=HomosapiensPE=2SV=2	C	56	32	2	Y	25137
G3GAU4|G3GAU4_HUMAN	Anti-H1N1influenzaHAkappachainvariableregion(Fragment)OS=HomosapiensPE=2SV=1	C	42	17	1	Y	11606
A2J422|A2J422_HUMAN	Anti-HER3scFv(Fragment)OS=HomosapiensPE=2SV=1	MDS-RS	36	12	2	Y	26025
G1FM90|G1FM90_HUMAN	Anti-InfluenzaAhemagglutininheavychainvariableregion(Fragment)OS=HomosapiensPE=2SV=1	MDS-RS	31	5	1	Y	14519
A2JA16|A2JA16_HUMAN	Anti-mucin1lightchainvariableregion(Fragment)OS=HomosapiensPE=2SV=1	C	57	8	1	Y	11621
A2JA19|A2JA19_HUMAN	Anti-mucin1lightchainvariableregion(Fragment)OS=HomosapiensPE=2SV=1	C	48	6	1	Y	11658
Q5EFE5|Q5EFE5_HUMAN	Anti-RhDmonoclonalT125gamma1heavychainOS=HomosapiensPE=2SV=1	MDS-RS	59	90	2	Y	52363
A0A1L2BU33|A0A1L2BU33_HUMAN	Anti-staphylococcalenterotoxinDheavychainvariableregion(Fragment)OS=HomosapiensPE=2SV=1	MDS-RS	39	9	1	Y	13232
A0A1L2BU38|A0A1L2BU38_HUMAN	Anti-staphylococcalenterotoxinEheavychainvariableregion(Fragment)OS=HomosapiensPE=2SV=1	C	22	4	2	N	13601
P01008|ANT3_HUMAN	Antithrombin-IIIOS=HomosapiensGN=SERPINC1PE=1SV=1	C	64	34	32	Y	52602
A2KBC4|A2KBC4_HUMAN	Anti-TN-CscFv(Fragment)OS=HomosapiensPE=2SV=1	C	76	41	1	Y	25164
K7ER74|K7ER74_HUMAN	APOC4-APOC2readthrough(NMDcandidate)OS=HomosapiensGN=APOC4-APOC2PE=1SV=1	C	19	3	2	Y	20049
Q29RW7|Q29RW7_HUMAN	APOL1protein(Fragment)OS=HomosapiensGN=APOL1PE=2SV=1	C	16	6	6	N	47508
A5PL32|A5PL32_HUMAN	APOL1protein(Fragment)OS=HomosapiensGN=APOL1PE=2SV=1	MDS-RS	15	6	6	N	48517
P08519|APOA_HUMAN	Apolipoprotein(a)OS=HomosapiensGN=LPAPE=1SV=1	MDS-RS	1	5	2	Y	501323
P02652|APOA2_HUMAN	ApolipoproteinA-IIOS=HomosapiensGN=APOA2PE=1SV=1	C	74	22	20	Y	11175
V9GYM3|V9GYM3_HUMAN	ApolipoproteinA-IIOS=HomosapiensGN=APOA2PE=1SV=1	C	56	22	20	Y	14914
A0A024R3E3|A0A024R3E3_HUMAN	ApolipoproteinA-IisoformCRA_aOS=HomosapiensGN=APOA1PE=3SV=1	C	91	88	23	Y	30778
P02647|APOA1_HUMAN	ApolipoproteinA-IOS=HomosapiensGN=APOA1PE=1SV=1	C	91	88	23	Y	30778
P06727|APOA4_HUMAN	ApolipoproteinA-IVOS=HomosapiensGN=APOA4PE=1SV=3	C	74	40	40	N	45399
C0JYY2|C0JYY2_HUMAN	ApolipoproteinB(IncludingAg(X)antigen)OS=HomosapiensGN=APOBPE=4SV=1	C	26	101	62	Y	515564
P04114|APOB_HUMAN	ApolipoproteinB-100OS=HomosapiensGN=APOBPE=1SV=2	MDS-EB	37	123	82	Y	515611
K7ERI9|K7ERI9_HUMAN	ApolipoproteinC-I(Fragment)OS=HomosapiensGN=APOC1PE=1SV=1	C	29	3	3	N	8647
B0YIW2|B0YIW2_HUMAN	ApolipoproteinC-IIIOS=HomosapiensGN=APOC3PE=1SV=1	C	46	9	9	Y	12816
P02656|APOC3_HUMAN	ApolipoproteinC-IIIOS=HomosapiensGN=APOC3PE=1SV=1	C	55	9	9	Y	10852
A3KPE2|A3KPE2_HUMAN	ApolipoproteinC-IIIOS=HomosapiensGN=APOC3PE=2SV=1	C	55	9	9	Y	10852
A0A024R0T9|A0A024R0T9_HUMAN	ApolipoproteinC-IIisoform1OS=HomosapiensGN=APOC4-APOC2PE=1SV=1	MDS-EB	51	3	3	Y	11284
A0A0S2Z3C2|A0A0S2Z3C2_HUMAN	ApolipoproteinC-IIisoform2(Fragment)OS=HomosapiensGN=APOC2PE=2SV=1	MDS-EB	46	3	3	Y	12496
P02655|APOC2_HUMAN	ApolipoproteinC-IIOS=HomosapiensGN=APOC2PE=1SV=1	MDS-EB	51	3	3	Y	11284
A0A024R0T8|A0A024R0T8_HUMAN	ApolipoproteinC-IisoformCRA_aOS=HomosapiensGN=APOC1PE=4SV=1	C	27	3	3	N	9332
P02654|APOC1_HUMAN	ApolipoproteinC-IOS=HomosapiensGN=APOC1PE=1SV=1	C	27	3	3	N	9332
C9JF17|C9JF17_HUMAN	ApolipoproteinD(Fragment)OS=HomosapiensGN=APODPE=1SV=1	MDS-EB	35	10	10	Y	24158
P05090|APOD_HUMAN	ApolipoproteinDOS=HomosapiensGN=APODPE=1SV=1	C	42	13	13	Y	21276
A0A0S2Z3D5|A0A0S2Z3D5_HUMAN	ApolipoproteinEisoform1(Fragment)OS=HomosapiensGN=APOEPE=2SV=1	C	74	23	23	Y	36154
P02649|APOE_HUMAN	ApolipoproteinEOS=HomosapiensGN=APOEPE=1SV=1	C	74	23	23	Y	36154
A0A1P8SD62|A0A1P8SD62_HUMAN	ApolipoproteinL1-B3OS=HomosapiensGN=APOL1PE=2SV=1	MDS-EB	31	6	6	N	44055
Q53R19|Q53R19_HUMAN	Arp2/3complex34kDasubunitOS=HomosapiensGN=ARPC2PE=2SV=1	MDS-EB	3	1	1	N	34333
H7C0A3|H7C0A3_HUMAN	ARPC4-TTLL3readthrough(Fragment)OS=HomosapiensGN=ARPC4-TTLL3PE=4SV=1	MDS-EB	7	1	1	N	19407
A0A024R3C7|A0A024R3C7_HUMAN	Ataxiatelangiectasiamutated(IncludescomplementationgroupsACandD)isoformCRA_aOS=HomosapiensGN=ATMPE=3SV=1	MDS-EB	1	3	1	N	350687
A0A024R8L6|A0A024R8L6_HUMAN	ATP-bindingcassettesub-familyA(ABC1)member8isoformCRA_aOS=HomosapiensGN=ABCA8PE=4SV=1	MDS-RS	1	1	1	N	179244
O75882|ATRN_HUMAN	AttractinOS=HomosapiensGN=ATRNPE=1SV=2	C	5	6	2	Y	158536
Q96BY7|ATG2B_HUMAN	Autophagy-relatedprotein2homologBOS=HomosapiensGN=ATG2BPE=1SV=5	MDS-EB	1	1	1	N	232761
P20160|CAP7_HUMAN	AzurocidinOS=HomosapiensGN=AZU1PE=1SV=3	MDS-EB	22	4	4	Y	26886
P17213|BPI_HUMAN	Bactericidalpermeability-increasingproteinOS=HomosapiensGN=BPIPE=1SV=4	MDS-EB	12	5	4	Y	53900
A0A1C9J6R2|A0A1C9J6R2_HUMAN	Bcellreceptorheavychainvariableregion(Fragment)OS=HomosapiensPE=4SV=1	MDS-RS	20	4	1	Y	14524
A0A1C9J6R3|A0A1C9J6R3_HUMAN	Bcellreceptorheavychainvariableregion(Fragment)OS=HomosapiensPE=4SV=1	MDS-EB	29	5	1	Y	14566
A0A1C9J6Z4|A0A1C9J6Z4_HUMAN	Bcellreceptorheavychainvariableregion(Fragment)OS=HomosapiensPE=4SV=1	MDS-EB	29	5	1	Y	14641
H9A532|H9A532_HUMAN	BCL6corepressor-cyclinB3fusionproteinOS=HomosapiensPE=2SV=1	MDS-EB	0	1	1	N	337724
P02749|APOH_HUMAN	Beta-2-glycoprotein1OS=HomosapiensGN=APOHPE=1SV=3	C	59	24	24	Y	38298
D9IWP9|D9IWP9_HUMAN	Beta-2-glycoproteinI(Fragment)OS=HomosapiensPE=2SV=1	C	62	24	24	Y	36255
Q53G76|Q53G76_HUMAN	Betaactinvariant(Fragment)OS=HomosapiensPE=2SV=1	C	59	22	6	Y	41721
Q53GK6|Q53GK6_HUMAN	Betaactinvariant(Fragment)OS=HomosapiensPE=2SV=1	C	59	22	6	Y	41723
D9YZU5|D9YZU5_HUMAN	Beta-globinOS=HomosapiensGN=HBBPE=3SV=1	C	97	34	8	Y	15998
B2M1S7|B2M1S7_HUMAN	Beta-globinShowaYakushijivariant(Fragment)OS=HomosapiensGN=HBBPE=3SV=1	MDS-EB	100	7	1	Y	4496
P43251|BTD_HUMAN	BiotinidaseOS=HomosapiensGN=BTDPE=1SV=2	MDS-EB	10	3	3	N	61133
P13727|PRG2_HUMAN	BonemarrowproteoglycanOS=HomosapiensGN=PRG2PE=1SV=2	MDS-EB	26	5	4	Y	25206
A2NI60|A2NI60_HUMAN	BRE(Fragment)OS=HomosapiensPE=1SV=1	C	38	8	1	Y	11938
Q5JP69|Q5JP69_HUMAN	C2OS=HomosapiensGN=C2PE=1SV=1	MDS-EB	6	5	1	N	83268
A0A1U9X8W4|A0A1U9X8W4_HUMAN	C2OS=HomosapiensPE=3SV=1	MDS-EB	6	5	1	N	83328
A0A1U9X8X3|A0A1U9X8X3_HUMAN	C2OS=HomosapiensPE=3SV=1	MDS-EB	6	5	1	N	83254
A0A1U9X8X9|A0A1U9X8X9_HUMAN	C2OS=HomosapiensPE=3SV=1	MDS-EB	6	5	1	N	83240
P04003|C4BPA_HUMAN	C4b-bindingproteinalphachainOS=HomosapiensGN=C4BPAPE=1SV=2	C	51	24	23	Y	67033
P20851|C4BPB_HUMAN	C4b-bindingproteinbetachainOS=HomosapiensGN=C4BPBPE=1SV=1	C	8	2	2	Y	28357
D6RAQ8|D6RAQ8_HUMAN	Calnexin(Fragment)OS=HomosapiensGN=CANXPE=1SV=1	MDS-EB	15	1	1	N	11859
D6RAU8|D6RAU8_HUMAN	Calnexin(Fragment)OS=HomosapiensGN=CANXPE=1SV=1	MDS-EB	12	1	1	N	14804
D6RB85|D6RB85_HUMAN	Calnexin(Fragment)OS=HomosapiensGN=CANXPE=1SV=1	MDS-EB	11	1	1	N	16008
D6RDP7|D6RDP7_HUMAN	Calnexin(Fragment)OS=HomosapiensGN=CANXPE=1SV=1	MDS-EB	10	1	1	N	18658
H0Y9Q7|H0Y9Q7_HUMAN	Calnexin(Fragment)OS=HomosapiensGN=CANXPE=1SV=1	MDS-EB	9	1	1	N	18838
D6RHJ3|D6RHJ3_HUMAN	Calnexin(Fragment)OS=HomosapiensGN=CANXPE=1SV=8	MDS-EB	21	1	1	N	8535
Q16094|Q16094_HUMAN	Calnexin(Fragment)OS=HomosapiensPE=2SV=1	MDS-EB	6	1	1	N	31186
D6RD16|D6RD16_HUMAN	CalnexinOS=HomosapiensGN=CANXPE=1SV=1	MDS-EB	17	1	1	N	10290
P27824|CALX_HUMAN	CalnexinOS=HomosapiensGN=CANXPE=1SV=2	MDS-EB	3	1	1	N	67568
A0A024R0E5|A0A024R0E5_HUMAN	Cappingprotein(Actinfilament)muscleZ-linealpha1isoformCRA_aOS=HomosapiensGN=CAPZA1PE=3SV=1	MDS-EB	9	2	2	N	32923
B1AK87|B1AK87_HUMAN	Cappingprotein(Actinfilament)muscleZ-linebetaisoformCRA_aOS=HomosapiensGN=CAPZBPE=1SV=1	MDS-EB	4	1	1	N	29295
B1AK88|B1AK88_HUMAN	Cappingprotein(Actinfilament)muscleZ-linebetaisoformCRA_dOS=HomosapiensGN=CAPZBPE=1SV=1	MDS-EB	3	1	1	N	33781
Q7L4N0|Q7L4N0_HUMAN	CAPZBprotein(Fragment)OS=HomosapiensGN=CAPZBPE=2SV=1	MDS-EB	12	1	1	N	9168
P00915|CAH1_HUMAN	Carbonicanhydrase1OS=HomosapiensGN=CA1PE=1SV=2	C	66	14	14	Y	28870
P00918|CAH2_HUMAN	Carbonicanhydrase2OS=HomosapiensGN=CA2PE=1SV=2	C	17	3	3	N	29246
V9HWE3|V9HWE3_HUMAN	CarbonicanhydraseIisoformCRA_aOS=HomosapiensGN=HEL-S-11PE=2SV=1	C	66	14	14	Y	28870
A0A087WSY5|A0A087WSY5_HUMAN	CarboxypeptidaseB2OS=HomosapiensGN=CPB2PE=1SV=1	MDS-RS	6	2	2	N	44022
Q96IY4|CBPB2_HUMAN	CarboxypeptidaseB2OS=HomosapiensGN=CPB2PE=1SV=2	MDS-RS	6	2	2	N	48424
P15169|CBPN_HUMAN	CarboxypeptidaseNcatalyticchainOS=HomosapiensGN=CPN1PE=1SV=1	MDS-RS	13	5	4	N	52286
P22792|CPN2_HUMAN	CarboxypeptidaseNsubunit2OS=HomosapiensGN=CPN2PE=1SV=3	C	21	8	7	Y	60557
Q5T4F6|Q5T4F6_HUMAN	Cartilageacidicprotein1(Fragment)OS=HomosapiensGN=CRTAC1PE=1SV=1	MDS-RS	2	1	1	N	56575
A0A0C4DFP6|A0A0C4DFP6_HUMAN	Cartilageacidicprotein1OS=HomosapiensGN=CRTAC1PE=1SV=1	MDS-RS	1	1	1	N	69707
Q9NQ79|CRAC1_HUMAN	Cartilageacidicprotein1OS=HomosapiensGN=CRTAC1PE=1SV=2	MDS-RS	1	1	1	N	71421
P04040|CATA_HUMAN	CatalaseOS=HomosapiensGN=CATPE=1SV=3	C	5	2	2	Y	59756
B4DWK8|B4DWK8_HUMAN	CatalaseOS=HomosapiensPE=2SV=1	MDS-RS	6	2	2	Y	53287
P08311|CATG_HUMAN	CathepsinGOS=HomosapiensGN=CTSGPE=1SV=2	MDS-EB	34	10	10	Y	28837
B7ZM27|B7ZM27_HUMAN	CCDC144AproteinOS=HomosapiensGN=CCDC144APE=2SV=1	MDS-EB	1	1	1	N	165108
A6NG92|A6NG92_HUMAN	CCDC144AproteinOS=HomosapiensGN=CCDC144APE=2SV=4	MDS-EB	2	1	1	N	83023
B7ZL38|B7ZL38_HUMAN	CCDC144BproteinOS=HomosapiensGN=CCDC144BPE=2SV=1	MDS-EB	2	1	1	N	82880
O43866|CD5L_HUMAN	CD5antigen-likeOS=HomosapiensGN=CD5LPE=1SV=1	MDS-RS	29	9	9	Y	38088
F8VNT9|F8VNT9_HUMAN	CD63antigen(Fragment)OS=HomosapiensGN=CD63PE=1SV=1	MDS-EB	8	1	1	Y	14265
F8VV56|F8VV56_HUMAN	CD63antigenOS=HomosapiensGN=CD63PE=1SV=1	MDS-EB	7	1	1	Y	16021
P08962|CD63_HUMAN	CD63antigenOS=HomosapiensGN=CD63PE=1SV=2	MDS-EB	4	1	1	Y	25637
B9EGA7|B9EGA7_HUMAN	CDC42BPAproteinOS=HomosapiensGN=CDC42BPAPE=2SV=1	MDS-RS	1	1	1	N	193662
Q9HA22|Q9HA22_HUMAN	cDNAFLJ12385fiscloneMAMMA1002619weaklysimilartoPROBABLEUBIQUITINCARBOXYL-TERMINALHYDROLASEK02C4.3(EC3.1.2.15)OS=HomosapiensPE=2SV=1	MDS-RS	2	1	1	N	61657
Q9H7Z5|Q9H7Z5_HUMAN	cDNAFLJ14048fiscloneHEMBA1006650weaklysimilartoARP2/3COMPLEX20KDSUBUNITOS=HomosapiensPE=2SV=1	MDS-EB	7	1	1	N	16968
Q96K68|Q96K68_HUMAN	cDNAFLJ14473fiscloneMAMMA1001080highlysimilartoHomosapiensSNC73protein(SNC73)mRNAOS=HomosapiensPE=2SV=1	C	64	58	2	Y	53088
Q6ZP87|Q6ZP87_HUMAN	cDNAFLJ26266fiscloneDMC05613OS=HomosapiensPE=2SV=1	MDS-EB	30	17	1	Y	22226
Q6ZP85|Q6ZP85_HUMAN	cDNAFLJ26301fiscloneDMC07540OS=HomosapiensPE=2SV=1	C	15	4	2	Y	25804
B3KNX0|B3KNX0_HUMAN	cDNAFLJ30621fiscloneCTONG2001681highlysimilartoComplementC1ssubcomponent(EC3.4.21.42)OS=HomosapiensPE=2SV=1	C	30	17	17	Y	76695
B3KRK8|B3KRK8_HUMAN	cDNAFLJ34494fiscloneHLUNG2005030highlysimilartoVIMENTINOS=HomosapiensPE=2SV=1	MDS-RS	14	4	4	N	46976
B3KS79|B3KS79_HUMAN	cDNAFLJ35730fiscloneTESTI2003131highlysimilartoALPHA-1-ANTICHYMOTRYPSINOS=HomosapiensPE=2SV=1	MDS-EB	65	32	31	Y	50628
B3KSI4|B3KSI4_HUMAN	cDNAFLJ36348fiscloneTHYMU2007025highlysimilartoTRANSKETOLASE(EC2.2.1.1)OS=HomosapiensPE=2SV=1	MDS-EB	18	6	6	Y	58982
B3KSL2|B3KSL2_HUMAN	cDNAFLJ36533fiscloneTRACH2004428highlysimilartoLactotransferrin(EC3.4.21.-)(Fragment)OS=HomosapiensPE=2SV=1	MDS-EB	53	37	1	Y	76753
B3KSM6|B3KSM6_HUMAN	cDNAFLJ36606fiscloneTRACH2015654highlysimilartoHEATSHOCK70kDaPROTEIN6OS=HomosapiensPE=2SV=1	MDS-EB	8	4	1	Y	70972
Q6ZW64|Q6ZW64_HUMAN	cDNAFLJ41552fiscloneCOLON2004478highlysimilartoProteinTroalpha1HmyelomaOS=HomosapiensPE=2SV=1	C	56	39	1	Y	53321
B3KVV6|B3KVV6_HUMAN	cDNAFLJ41607fiscloneCTONG3001370highlysimilartoHomosapiensalpha-2-macroglobulin-like1(A2ML1)mRNAOS=HomosapiensPE=2SV=1	MDS-RS	2	3	1	Y	143660
Q6ZVX0|Q6ZVX0_HUMAN	cDNAFLJ41981fiscloneSMINT2011888highlysimilartoProteinTroalpha1HmyelomaOS=HomosapiensPE=2SV=1	C	48	35	3	Y	52875
Q6ZTG6|Q6ZTG6_HUMAN	cDNAFLJ44676fiscloneBRACE3009075OS=HomosapiensPE=2SV=1	MDS-RS	6	1	1	Y	24808
B3KX72|B3KX72_HUMAN	cDNAFLJ44920fiscloneBRAMY3011501highlysimilartoHeterogeneousnuclearribonucleoproteinUOS=HomosapiensPE=2SV=1	MDS-RS	1	1	1	Y	83085
B3KXA2|B3KXA2_HUMAN	cDNAFLJ45031fiscloneBRAWH3018548highlysimilartoVinculinOS=HomosapiensPE=2SV=1	MDS-RS	1	1	1	N	110306
B3KXM6|B3KXM6_HUMAN	cDNAFLJ45735fiscloneJCMLC2000273highlysimilartoIntegrinalpha-MOS=HomosapiensPE=2SV=1	MDS-EB	4	2	1	Y	62260
B7Z8T3|B7Z8T3_HUMAN	cDNAFLJ50352highlysimilartoFetuin-BOS=HomosapiensPE=2SV=1	MDS-EB	11	2	2	N	25469
B4DPR2|B4DPR2_HUMAN	cDNAFLJ50830highlysimilartoSerumalbuminOS=HomosapiensPE=2SV=1	C	94	399	2	Y	59574
B7Z507|B7Z507_HUMAN	cDNAFLJ51036highlysimilartoMatrixmetalloproteinase-9(EC3.4.24.35)OS=HomosapiensPE=2SV=1	MDS-EB	5	3	3	Y	71554
B4DU18|B4DU18_HUMAN	cDNAFLJ51093highlysimilartoCadherin-5OS=HomosapiensPE=2SV=1	MDS-EB	2	2	1	N	83931
B7Z747|B7Z747_HUMAN	cDNAFLJ51120highlysimilartoMatrixmetalloproteinase-9(EC3.4.24.35)OS=HomosapiensPE=2SV=1	MDS-EB	6	3	3	Y	66180
B4E1L5|B4E1L5_HUMAN	cDNAFLJ51601highlysimilartoInterferon-inducedguanylate-bindingprotein1OS=HomosapiensPE=2SV=1	MDS-RS	2	1	1	N	63878
B4DNS2|B4DNS2_HUMAN	cDNAFLJ51602highlysimilartoInterferon-inducedguanylate-bindingprotein1OS=HomosapiensPE=2SV=1	MDS-RS	3	1	1	N	41270
B4DE30|B4DE30_HUMAN	cDNAFLJ51711highlysimilartoT-complexprotein1subunitepsilonOS=HomosapiensPE=2SV=1	MDS-EB	6	1	1	N	51545
B4E2V5|B4E2V5_HUMAN	cDNAFLJ52062highlysimilartoErythrocyteband7integralmembraneproteinOS=HomosapiensPE=2SV=1	MDS-EB	20	4	4	Y	25964
B4DJI1|B4DJI1_HUMAN	cDNAFLJ52549highlysimilartoL-lactatedehydrogenaseAchain(EC1.1.1.27)OS=HomosapiensPE=2SV=1	MDS-EB	13	4	3	Y	33593
B4DNE0|B4DNE0_HUMAN	cDNAFLJ52573highlysimilartoElongationfactor1-alpha1OS=HomosapiensPE=2SV=1	MDS-EB	14	5	5	Y	42596
B4DMJ5|B4DMJ5_HUMAN	cDNAFLJ53012highlysimilartoTubulinbeta-7chainOS=HomosapiensPE=2SV=1	MDS-RS	28	4	4	N	27307
B7Z1F8|B7Z1F8_HUMAN	cDNAFLJ53025highlysimilartoComplementC4-BOS=HomosapiensPE=2SV=1	C	70	17	1	Y	30444
B4DPP8|B4DPP8_HUMAN	cDNAFLJ53075highlysimilartoKininogen-1OS=HomosapiensPE=2SV=1	C	65	31	4	Y	46496
B4DUT2|B4DUT2_HUMAN	cDNAFLJ53206OS=HomosapiensPE=2SV=1	MDS-EB	2	1	1	N	88196
B4E3N7|B4E3N7_HUMAN	cDNAFLJ53285highlysimilartoSupervillinOS=HomosapiensPE=2SV=1	MDS-RS	1	1	1	N	117023
B7Z2X4|B7Z2X4_HUMAN	cDNAFLJ53327highlysimilartoGelsolinOS=HomosapiensPE=2SV=1	MDS-RS	39	25	22	Y	77789
B4DVE1|B4DVE1_HUMAN	cDNAFLJ53478highlysimilartoGalectin-3-bindingproteinOS=HomosapiensPE=2SV=1	MDS-EB	12	6	6	Y	64097
B4DGL0|B4DGL0_HUMAN	cDNAFLJ53619highlysimilartoHeatshockproteinHSP90-betaOS=HomosapiensPE=2SV=1	MDS-EB	7	4	1	N	82170
B4E1B2|B4E1B2_HUMAN	cDNAFLJ53691highlysimilartoSerotransferrinOS=HomosapiensPE=2SV=1	C	81	102	2	Y	74832
B7Z992|B7Z992_HUMAN	cDNAFLJ53698highlysimilartoGelsolinOS=HomosapiensPE=2SV=1	MDS-RS	38	25	22	Y	78832
B4E1B3|B4E1B3_HUMAN	cDNAFLJ53950highlysimilartoAngiotensinogenOS=HomosapiensPE=2SV=1	MDS-EB	29	13	13	Y	51063
B4E3A8|B4E3A8_HUMAN	cDNAFLJ53963highlysimilartoLeukocyteelastaseinhibitorOS=HomosapiensPE=2SV=1	MDS-EB	25	7	7	Y	38685
B4DMA2|B4DMA2_HUMAN	cDNAFLJ54023highlysimilartoHeatshockproteinHSP90-betaOS=HomosapiensPE=2SV=1	MDS-EB	7	4	1	N	79195
B4DTC3|B4DTC3_HUMAN	cDNAFLJ54150highlysimilartoHeterogeneousnuclearribonucleoproteinD0OS=HomosapiensPE=2SV=1	MDS-EB	5	1	1	N	33612
B4E1I8|B4E1I8_HUMAN	cDNAFLJ54228highlysimilartoLeucine-richalpha-2-glycoproteinOS=HomosapiensPE=2SV=1	MDS-RS	40	13	11	Y	36494
B4DNT8|B4DNT8_HUMAN	cDNAFLJ54370highlysimilartoHeatshock70kDaprotein1OS=HomosapiensPE=2SV=1	MDS-EB	16	8	5	Y	67419
B4DPP6|B4DPP6_HUMAN	cDNAFLJ54371highlysimilartoSerumalbuminOS=HomosapiensPE=2SV=1	MDS-EB	89	469	3	Y	70363
B4DUQ1|B4DUQ1_HUMAN	cDNAFLJ54552highlysimilartoHeterogeneousnuclearribonucleoproteinKOS=HomosapiensPE=2SV=1	MDS-RS	4	1	1	N	48511
B7Z565|B7Z565_HUMAN	cDNAFLJ54739highlysimilartoAlpha-actinin-1OS=HomosapiensPE=2SV=1	MDS-EB	7	4	4	Y	94784
B4E1U9|B4E1U9_HUMAN	cDNAFLJ54776highlysimilartoCelldivisioncontrolprotein42homologOS=HomosapiensPE=2SV=1	MDS-EB	4	1	1	Y	26528
B4DMH5|B4DMH5_HUMAN	cDNAFLJ55107highlysimilartoCelldivisioncontrolprotein42homologOS=HomosapiensPE=2SV=1	MDS-EB	4	1	1	Y	26579
B7Z555|B7Z555_HUMAN	cDNAFLJ55311highlysimilartoComplementcomponentC8betachainOS=HomosapiensPE=2SV=1	C	30	13	13	Y	61330
B4DV48|B4DV48_HUMAN	cDNAFLJ55526highlysimilartoComplementC2(EC3.4.21.43)OS=HomosapiensPE=2SV=1	MDS-EB	6	5	1	N	80106
B7Z8Q2|B7Z8Q2_HUMAN	cDNAFLJ55606highlysimilartoAlpha-2-HS-glycoproteinOS=HomosapiensPE=2SV=1	C	35	22	22	Y	46627
B4E1Z4|B4E1Z4_HUMAN	cDNAFLJ55673highlysimilartoComplementfactorB(EC3.4.21.47)OS=HomosapiensPE=1SV=1	MDS-EB	27	32	28	Y	140942
B7Z6N2|B7Z6N2_HUMAN	cDNAFLJ56154highlysimilartoGelsolinOS=HomosapiensPE=2SV=1	C	36	25	22	Y	84766
B7Z9A0|B7Z9A0_HUMAN	cDNAFLJ56212highlysimilartoGelsolinOS=HomosapiensPE=2SV=1	C	36	25	22	Y	83103
B4E022|B4E022_HUMAN	cDNAFLJ56274highlysimilartoTransketolase(EC2.2.1.1)OS=HomosapiensPE=2SV=1	MDS-EB	17	6	6	Y	62879
B7Z8Q4|B7Z8Q4_HUMAN	cDNAFLJ56652highlysimilartoHemopexinOS=HomosapiensPE=2SV=1	C	47	17	1	Y	15718
B4DJS0|B4DJS0_HUMAN	cDNAFLJ56766highlysimilartoProteindisulfide-isomerase(EC5.3.4.1)OS=HomosapiensPE=2SV=1	MDS-EB	7	1	1	N	26680
B7Z549|B7Z549_HUMAN	cDNAFLJ56821highlysimilartoInter-alpha-trypsininhibitorheavychainH1OS=HomosapiensPE=2SV=1	C	57	28	26	Y	75508
B4DMX4|B4DMX4_HUMAN	cDNAFLJ57154highlysimilartoAlpha-fetoproteinOS=HomosapiensPE=2SV=1	MDS-RS	2	3	1	Y	50756
B4E3A4|B4E3A4_HUMAN	cDNAFLJ57283highlysimilartoActincytoplasmic2OS=HomosapiensPE=2SV=1	MDS-RS	62	22	6	Y	39800
B7Z5Q2|B7Z5Q2_HUMAN	cDNAFLJ58075highlysimilartoCeruloplasmin(EC1.16.3.1)OS=HomosapiensPE=2SV=1	MDS-EB	64	51	1	Y	108822
B4DRF2|B4DRF2_HUMAN	cDNAFLJ58124highlysimilartoComplementfactorI(EC3.4.21.45)OS=HomosapiensPE=2SV=1	MDS-EB	24	10	10	Y	66695
B4DLN6|B4DLN6_HUMAN	cDNAFLJ59033highlysimilartoProteindisulfide-isomerase(EC5.3.4.1)OS=HomosapiensPE=2SV=1	MDS-EB	4	1	1	N	51188
B4DUA5|B4DUA5_HUMAN	cDNAFLJ59430highlysimilartoProteindisulfide-isomerase(EC5.3.4.1)OS=HomosapiensPE=2SV=1	MDS-EB	4	1	1	N	51253
B4E3Q9|B4E3Q9_HUMAN	cDNAFLJ59659highlysimilartoVinculinOS=HomosapiensPE=2SV=1	MDS-RS	1	1	1	N	100938
B4DNP9|B4DNP9_HUMAN	cDNAFLJ59939highlysimilartoProteindisulfide-isomerase(EC5.3.4.1)OS=HomosapiensPE=2SV=1	MDS-EB	7	1	1	N	24534
B4DWA6|B4DWA6_HUMAN	cDNAFLJ60094highlysimilartoF-actincappingproteinsubunitbetaOS=HomosapiensPE=2SV=1	MDS-EB	3	1	1	N	37482
B4DE59|B4DE59_HUMAN	cDNAFLJ60424highlysimilartoJunctionplakoglobinOS=HomosapiensPE=2SV=1	MDS-EB	4	3	1	N	62616
B4DF70|B4DF70_HUMAN	cDNAFLJ60461highlysimilartoPeroxiredoxin-2(EC1.11.1.15)OS=HomosapiensPE=2SV=1	C	42	9	8	N	20107
B4E0W4|B4E0W4_HUMAN	cDNAFLJ61020highlysimilartoHeterogeneousnuclearribonucleoproteinD0OS=HomosapiensPE=2SV=1	MDS-EB	7	1	1	N	22962
B4E2N9|B4E2N9_HUMAN	cDNAFLJ61077highlysimilartoHomosapiensATP-bindingcassettesub-familyA(ABC1)member8(ABCA8)mRNAOS=HomosapiensPE=2SV=1	MDS-RS	2	1	1	N	105758
B4DZK8|B4DZK8_HUMAN	cDNAFLJ61192highlysimilartoErythrocyteband7integralmembraneproteinOS=HomosapiensPE=2SV=1	MDS-EB	17	4	4	Y	30834
A8K5J8|A8K5J8_HUMAN	cDNAFLJ75066highlysimilartoHomosapienscomplementcomponent1rsubcomponent(C1R)mRNAOS=HomosapiensPE=2SV=1	C	36	21	20	Y	80199
A8K5T0|A8K5T0_HUMAN	cDNAFLJ75416highlysimilartoHomosapienscomplementfactorH(CFH)mRNAOS=HomosapiensPE=2SV=1	C	59	61	1	Y	138950
A8K0T9|A8K0T9_HUMAN	cDNAFLJ75422highlysimilartoHomosapienscappingprotein(actinfilament)muscleZ-linealpha1mRNAOS=HomosapiensPE=2SV=1	MDS-EB	9	2	2	N	32909
A8K3L0|A8K3L0_HUMAN	cDNAFLJ76262highlysimilartoHomosapiensIfactor(complement)(IF)mRNAOS=HomosapiensPE=2SV=1	MDS-EB	24	10	10	Y	65721
A8K2T1|A8K2T1_HUMAN	cDNAFLJ77046highlysimilartoHomosapiensRIB43Adomainwithcoiled-coils1(RIBC1)transcriptvariant2mRNAOS=HomosapiensPE=2SV=1	MDS-RS	8	1	1	N	22564
A8K479|A8K479_HUMAN	cDNAFLJ77094highlysimilartoHomosapiensapolipoproteinB(includingAg(x)antigen)(APOB)mRNA(Fragment)OS=HomosapiensPE=2SV=1	C	38	39	1	Y	123825
A8K8T9|A8K8T9_HUMAN	cDNAFLJ77187highlysimilartoHomosapienscyclinB3(CCNB3)transcriptvariant3mRNAOS=HomosapiensPE=2SV=1	MDS-EB	1	1	1	N	157901
A8K8U0|A8K8U0_HUMAN	cDNAFLJ77606highlysimilartoHomosapienszincfingerprotein625(ZNF625)mRNAOS=HomosapiensPE=2SV=1	MDS-EB	6	1	1	Y	34745
A8K9A9|A8K9A9_HUMAN	cDNAFLJ77744highlysimilartoHomosapienskallikreinBplasma(Fletcherfactor)1(KLKB1)mRNAOS=HomosapiensPE=2SV=1	MDS-RS	27	12	11	Y	71354
A8K9M5|A8K9M5_HUMAN	cDNAFLJ77947highlysimilartoHumancomplementproteinC8betasubunitmRNAOS=HomosapiensPE=2SV=1	C	28	13	13	Y	67075
A8K8Z4|A8K8Z4_HUMAN	cDNAFLJ78071highlysimilartoHumanMHCclassIIIcomplementcomponentC6mRNAOS=HomosapiensPE=2SV=1	C	13	10	10	Y	104717
A8K2T4|A8K2T4_HUMAN	cDNAFLJ78207highlysimilartoHumancomplementproteincomponentC7mRNAOS=HomosapiensPE=2SV=1	C	27	20	20	Y	93407
A8K9P0|A8K9P0_HUMAN	cDNAFLJ78413highlysimilartoHomosapiensalbuminmRNAOS=HomosapiensPE=2SV=1	C	94	510	4	Y	69268
A8K494|A8K494_HUMAN	cDNAFLJ78440highlysimilartoHumanlactoferrinOS=HomosapiensPE=2SV=1	MDS-EB	52	37	1	Y	78368
B7ZA94|B7ZA94_HUMAN	cDNAFLJ79108highlysimilartoComplementcomponentC8betachainOS=HomosapiensPE=2SV=1	C	30	13	13	Y	61344
B7ZAY2|B7ZAY2_HUMAN	cDNAFLJ79346highlysimilartoRas-relatedproteinRap-1bOS=HomosapiensPE=2SV=1	MDS-EB	8	1	1	N	15989
B7ZAY4|B7ZAY4_HUMAN	cDNAFLJ79348highlysimilartoCelldivisioncontrolprotein42homologOS=HomosapiensPE=2SV=1	MDS-EB	4	1	1	Y	26519
Q8NCL6|Q8NCL6_HUMAN	cDNAFLJ90170fiscloneMAMMA1000370highlysimilartoIgalpha-1chainCregionOS=HomosapiensPE=2SV=1	MDS-RS	56	41	1	Y	53224
B2R4P2|B2R4P2_HUMAN	cDNAFLJ92164highlysimilartoHomosapiensperoxiredoxin1(PRDX1)mRNAOS=HomosapiensPE=2SV=1	MDS-RS	16	3	2	N	22201
B2R582|B2R582_HUMAN	cDNAFLJ92374highlysimilartoHomosapiensC-typelectindomainfamily3memberB(CLEC3B)mRNAOS=HomosapiensPE=2SV=1	MDS-EB	10	1	1	N	22537
B2R6X5|B2R6X5_HUMAN	cDNAFLJ93166highlysimilartoHomosapiensheatshock70kDaprotein6(HSP70B')(HSPA6)mRNAOS=HomosapiensPE=2SV=1	MDS-EB	8	4	1	Y	70958
B2R7G6|B2R7G6_HUMAN	cDNAFLJ93437highlysimilartoHomosapienshistidyl-tRNAsynthetase-like(HARSL)mRNAOS=HomosapiensPE=2SV=1	MDS-RS	1	1	1	N	56889
B2R7T8|B2R7T8_HUMAN	cDNAFLJ93598highlysimilartoHomosapienscappingprotein(actinfilament)muscleZ-linebeta(CAPZB)mRNAOS=HomosapiensPE=2SV=1	MDS-EB	4	1	1	N	30657
B2R815|B2R815_HUMAN	cDNAFLJ93695highlysimilartoHomosapiensserpinpeptidaseinhibitorcladeA(alpha-1antiproteinaseantitrypsin)member4(SERPINA4)mRNAOS=HomosapiensPE=2SV=1	C	4	2	2	N	48526
B2R829|B2R829_HUMAN	cDNAFLJ93711highlysimilartoHomosapiensmyeloidcellnucleardifferentiationantigen(MNDA)mRNAOS=HomosapiensPE=2SV=1	MDS-EB	18	7	7	Y	45850
B2R8I2|B2R8I2_HUMAN	cDNAFLJ93914highlysimilartoHomosapienshistidine-richglycoprotein(HRG)mRNAOS=HomosapiensPE=2SV=1	MDS-RS	38	19	1	Y	59512
B2R950|B2R950_HUMAN	cDNAFLJ94213highlysimilartoHomosapienspregnancy-zoneprotein(PZP)mRNAOS=HomosapiensPE=2SV=1	MDS-RS	16	23	9	Y	163870
B2R9E5|B2R9E5_HUMAN	cDNAFLJ94353highlysimilartoHomosapiensapolipoproteinL1(APOL1)transcriptvariant2mRNAOS=HomosapiensPE=2SV=1	C	16	6	6	N	45855
B2R9F2|B2R9F2_HUMAN	cDNAFLJ94361highlysimilartoHomosapiensserine(orcysteine)proteinaseinhibitorcladeA(alpha-1antiproteinaseantitrypsin)member6(SERPINA6)mRNAOS=HomosapiensPE=2SV=1	C	14	5	4	N	45095
B2RBS8|B2RBS8_HUMAN	cDNAFLJ95666highlysimilartoHomosapiensalbumin(ALB)mRNAOS=HomosapiensPE=2SV=1	MDS-EB	91	482	1	Y	69393
B2RBZ5|B2RBZ5_HUMAN	cDNAFLJ95778highlysimilartoHomosapiensserpinpeptidaseinhibitorcladeA(alpha-1antiproteinaseantitrypsin)member10(SERPINA10)mRNAOS=HomosapiensPE=2SV=1	MDS-EB	4	1	1	N	50675
B2RDE1|B2RDE1_HUMAN	cDNAFLJ96568highlysimilartoHomosapienstropomyosin3(TPM3)mRNAOS=HomosapiensPE=2SV=1	C	21	4	2	N	29018
Q8N2E1|Q8N2E1_HUMAN	cDNAPSEC0226fiscloneHEMBA1005833moderatelysimilartoMusmusculuscarboxypeptidaseX2mRNAOS=HomosapiensPE=2SV=1	MDS-RS	3	1	1	Y	52766
P60953|CDC42_HUMAN	Celldivisioncontrolprotein42homologOS=HomosapiensGN=CDC42PE=1SV=2	MDS-EB	5	1	1	Y	21259
A0A024RAE4|A0A024RAE4_HUMAN	Celldivisioncycle42(GTPbindingprotein25kDa)isoformCRA_aOS=HomosapiensGN=CDC42PE=3SV=1	MDS-EB	5	1	1	Y	21259
J3KNF5|J3KNF5_HUMAN	Centrosomalproteinof290kDaOS=HomosapiensGN=CEP290PE=1SV=1	MDS-EB	0	1	1	N	290542
O15078|CE290_HUMAN	Centrosomalproteinof290kDaOS=HomosapiensGN=CEP290PE=1SV=2	MDS-EB	0	1	1	N	290384
P00450|CERU_HUMAN	CeruloplasminOS=HomosapiensGN=CPPE=1SV=1	C	65	67	1	Y	122205
A0A1U9X7H4|A0A1U9X7H4_HUMAN	CFBOS=HomosapiensPE=3SV=1	MDS-RS	44	32	1	Y	85577
A0A1U9X7H5|A0A1U9X7H5_HUMAN	CFBOS=HomosapiensPE=3SV=1	MDS-RS	44	32	1	Y	85505
A0A1U9X7H7|A0A1U9X7H7_HUMAN	CFBOS=HomosapiensPE=3SV=1	MDS-RS	44	34	1	Y	85534
A0A1U9X7I0|A0A1U9X7I0_HUMAN	CFBOS=HomosapiensPE=3SV=1	MDS-RS	44	32	1	Y	85563
O14646|CHD1_HUMAN	Chromodomain-helicase-DNA-bindingprotein1OS=HomosapiensGN=CHD1PE=1SV=2	MDS-EB	0	1	1	N	196687
A0A0H4IV28|A0A0H4IV28_HUMAN	CK20OS=HomosapiensPE=2SV=1	MDS-EB	5	1	1	N	46413
J3QKW8|J3QKW8_HUMAN	ClusterinOS=HomosapiensGN=CLUL1PE=1SV=1	MDS-EB	1	1	1	N	56842
P10909|CLUS_HUMAN	ClusterinOS=HomosapiensGN=CLUPE=1SV=1	C	37	23	23	Y	52495
Q19UG1|Q19UG1_HUMAN	CoagulationfactorIX(Fragment)OS=HomosapiensGN=F9PE=3SV=1	C	5	1	1	N	20726
Q19UG2|Q19UG2_HUMAN	CoagulationfactorIX(Fragment)OS=HomosapiensGN=F9PE=3SV=1	C	5	1	1	N	20589
Q19UG3|Q19UG3_HUMAN	CoagulationfactorIX(Fragment)OS=HomosapiensGN=F9PE=3SV=1	C	5	1	1	N	20679
Q19UG4|Q19UG4_HUMAN	CoagulationfactorIX(Fragment)OS=HomosapiensGN=F9PE=3SV=1	C	5	1	1	N	20707
Q19UG5|Q19UG5_HUMAN	CoagulationfactorIX(Fragment)OS=HomosapiensGN=F9PE=3SV=1	C	5	1	1	N	20649
Q19UG8|Q19UG8_HUMAN	CoagulationfactorIX(Fragment)OS=HomosapiensGN=F9PE=3SV=1	C	5	1	1	N	20631
Q19UG9|Q19UG9_HUMAN	CoagulationfactorIX(Fragment)OS=HomosapiensGN=F9PE=3SV=1	C	5	1	1	N	20677
Q19UH5|Q19UH5_HUMAN	CoagulationfactorIX(Fragment)OS=HomosapiensGN=F9PE=3SV=1	C	5	1	1	N	20621
Q19UI1|Q19UI1_HUMAN	CoagulationfactorIX(Fragment)OS=HomosapiensGN=F9PE=3SV=1	C	5	1	1	N	20680
Q19UI3|Q19UI3_HUMAN	CoagulationfactorIX(Fragment)OS=HomosapiensGN=F9PE=3SV=1	C	5	1	1	N	20692
Q19UI5|Q19UI5_HUMAN	CoagulationfactorIX(Fragment)OS=HomosapiensGN=F9PE=3SV=1	C	5	1	1	N	20621
Q19UJ0|Q19UJ0_HUMAN	CoagulationfactorIX(Fragment)OS=HomosapiensGN=F9PE=3SV=1	C	5	1	1	N	20679
Q19UH8|Q19UH8_HUMAN	CoagulationfactorIX(Fragment)OS=HomosapiensGN=F9PE=3SV=1	MDS-EB	7	1	1	N	20634
Q19UH9|Q19UH9_HUMAN	CoagulationfactorIX(Fragment)OS=HomosapiensGN=F9PE=3SV=1	MDS-EB	7	1	1	N	20635
Q19UI4|Q19UI4_HUMAN	CoagulationfactorIX(Fragment)OS=HomosapiensGN=F9PE=3SV=1	MDS-RS	5	1	1	N	20589
F2RM37|F2RM37_HUMAN	CoagulationfactorIXOS=HomosapiensGN=F9p22PE=2SV=1	C	2	1	1	N	51744
A0A0A0MRJ7|A0A0A0MRJ7_HUMAN	CoagulationfactorVOS=HomosapiensGN=F5PE=1SV=1	C	1	2	1	N	252234
P12259|FA5_HUMAN	CoagulationfactorVOS=HomosapiensGN=F5PE=1SV=4	C	1	2	1	N	251701
Q8IZZ5|Q8IZZ5_HUMAN	CoagulationfactorXII-MieOS=HomosapiensPE=2SV=1	C	23	10	10	Y	67735
P00748|FA12_HUMAN	CoagulationfactorXIIOS=HomosapiensGN=F12PE=1SV=3	C	23	10	10	Y	67792
A0A0R7FJH5|A0A0R7FJH5_HUMAN	CoagulationfactorXIIOS=HomosapiensGN=F12PE=3SV=1	C	23	10	10	Y	67861
E9PK25|E9PK25_HUMAN	Cofilin-1OS=HomosapiensGN=CFL1PE=1SV=1	MDS-EB	36	6	6	Y	22728
A2RUR9|C144A_HUMAN	Coiled-coildomain-containingprotein144AOS=HomosapiensGN=CCDC144APE=2SV=1	MDS-EB	1	1	1	N	165124
A0A087WSY3|A0A087WSY3_HUMAN	Coiled-coildomain-containingprotein144AOS=HomosapiensGN=CCDC144APE=4SV=1	MDS-EB	2	1	1	N	82884
C9JT67|C9JT67_HUMAN	Coiled-coildomain-containingprotein144AOS=HomosapiensGN=CCDC144APE=4SV=1	MDS-EB	1	1	1	N	165117
A6NJB5|A6NJB5_HUMAN	Coiled-coildomain-containingprotein144AOS=HomosapiensGN=CCDC144APE=4SV=2	MDS-EB	2	1	1	N	64820
Q3MJ40|C144B_HUMAN	Coiled-coildomain-containingprotein144BOS=HomosapiensGN=CCDC144BPE=2SV=1	MDS-EB	2	1	1	N	82951
Q8IYE0|CC146_HUMAN	Coiled-coildomain-containingprotein146OS=HomosapiensGN=CCDC146PE=1SV=2	MDS-RS	2	2	1	N	112806
A0A0C4DFS1|A0A0C4DFS1_HUMAN	COL11A2OS=HomosapiensGN=COL11A2PE=1SV=1	MDS-RS	2	1	1	Y	171774
A0A1U9X7H3|A0A1U9X7H3_HUMAN	COL11A2OS=HomosapiensPE=4SV=1	MDS-RS	2	1	1	Y	171746
A0A1U9X7I9|A0A1U9X7I9_HUMAN	COL11A2OS=HomosapiensPE=4SV=1	MDS-RS	2	1	1	Y	171772
B7ZW00|B7ZW00_HUMAN	COL6A3proteinOS=HomosapiensGN=COL6A3PE=2SV=1	MDS-RS	1	2	2	Y	278209
A2NB44|A2NB44_HUMAN	ColdagglutininFS-2H-chain(Fragment)OS=HomosapiensGN=IGH@PE=2SV=1	C	29	6	2	Y	12761
A2NB46|A2NB46_HUMAN	ColdagglutininFS-2L-chain(Fragment)OS=HomosapiensPE=2SV=1	MDS-EB	50	15	1	Y	11888
Q02388|CO7A1_HUMAN	Collagenalpha-1(VII)chainOS=HomosapiensGN=COL7A1PE=1SV=2	MDS-RS	1	1	1	N	295216
H0YIS1|H0YIS1_HUMAN	Collagenalpha-2(XI)chainOS=HomosapiensGN=COL11A2PE=1SV=1	MDS-RS	2	1	1	Y	159879
E7ENL6|E7ENL6_HUMAN	Collagenalpha-3(VI)chainOS=HomosapiensGN=COL6A3PE=1SV=2	MDS-RS	1	2	2	Y	278115
P12111|CO6A3_HUMAN	Collagenalpha-3(VI)chainOS=HomosapiensGN=COL6A3PE=1SV=5	MDS-RS	1	2	2	Y	343668
D3DT71|D3DT71_HUMAN	CollagentypeXIalpha1isoformCRA_bOS=HomosapiensGN=COL11A1PE=4SV=1	MDS-RS	1	1	1	N	176629
A0A0A0MSV6|A0A0A0MSV6_HUMAN	ComplementC1qsubcomponentsubunitB(Fragment)OS=HomosapiensGN=C1QBPE=1SV=6	C	32	7	7	Y	24031
D6R934|D6R934_HUMAN	ComplementC1qsubcomponentsubunitBOS=HomosapiensGN=C1QBPE=1SV=1	C	29	7	7	Y	26459
P02746|C1QB_HUMAN	ComplementC1qsubcomponentsubunitBOS=HomosapiensGN=C1QBPE=1SV=3	C	28	7	7	Y	26722
P02747|C1QC_HUMAN	ComplementC1qsubcomponentsubunitCOS=HomosapiensGN=C1QCPE=1SV=3	C	18	5	4	Y	25774
Q9NZP8|C1RL_HUMAN	ComplementC1rsubcomponent-likeproteinOS=HomosapiensGN=C1RLPE=1SV=2	MDS-EB	8	3	2	N	53498
B4DPQ0|B4DPQ0_HUMAN	ComplementC1rsubcomponentOS=HomosapiensGN=C1RPE=1SV=1	C	36	21	20	Y	81890
P00736|C1R_HUMAN	ComplementC1rsubcomponentOS=HomosapiensGN=C1RPE=1SV=2	C	36	21	20	Y	80119
P09871|C1S_HUMAN	ComplementC1ssubcomponentOS=HomosapiensGN=C1SPE=1SV=1	C	30	17	17	Y	76685
H0Y3H6|H0Y3H6_HUMAN	ComplementC2(Fragment)OS=HomosapiensGN=C2PE=1SV=1	MDS-EB	8	5	1	N	58908
A0A0G2JIE7|A0A0G2JIE7_HUMAN	ComplementC2OS=HomosapiensGN=C2PE=1SV=1	MDS-EB	8	5	1	N	58789
A0A0G2JL69|A0A0G2JL69_HUMAN	ComplementC2OS=HomosapiensGN=C2PE=1SV=1	MDS-EB	6	5	1	N	80150
B4DQI1|B4DQI1_HUMAN	ComplementC2OS=HomosapiensGN=C2PE=1SV=1	MDS-EB	9	5	1	N	56467
P06681|CO2_HUMAN	ComplementC2OS=HomosapiensGN=C2PE=1SV=2	MDS-EB	6	5	1	N	83268
P01024|CO3_HUMAN	ComplementC3OS=HomosapiensGN=C3PE=1SV=2	C	80	178	174	Y	187147
P01031|CO5_HUMAN	ComplementC5OS=HomosapiensGN=C5PE=1SV=4	C	28	40	37	Y	188304
A0A024RAG6|A0A024RAG6_HUMAN	Complementcomponent1qsubcomponentAchainisoformCRA_aOS=HomosapiensGN=C1QAPE=4SV=1	MDS-EB	9	1	1	N	26017
A0A024RAB9|A0A024RAB9_HUMAN	Complementcomponent1qsubcomponentBchainisoformCRA_aOS=HomosapiensGN=C1QBPE=4SV=1	C	28	7	7	Y	26722
A0A024RAA7|A0A024RAA7_HUMAN	Complementcomponent1qsubcomponentCchainisoformCRA_aOS=HomosapiensGN=C1QCPE=4SV=1	C	18	5	4	Y	25774
Q53HT9|Q53HT9_HUMAN	Complementcomponent1rsubcomponentvariant(Fragment)OS=HomosapiensPE=2SV=1	C	36	21	20	Y	80241
Q53HU9|Q53HU9_HUMAN	Complementcomponent1rsubcomponentvariant(Fragment)OS=HomosapiensPE=2SV=1	C	36	21	20	Y	80300
Q53HP3|Q53HP3_HUMAN	Complementcomponent2variant(Fragment)OS=HomosapiensPE=1SV=1	MDS-EB	6	5	1	N	83284
Q53GZ8|Q53GZ8_HUMAN	Complementcomponent2variant(Fragment)OS=HomosapiensPE=2SV=1	MDS-EB	6	5	1	N	83337
B7Z550|B7Z550_HUMAN	Complementcomponent8betapolypeptideisoformCRA_bOS=HomosapiensGN=C8BPE=2SV=1	C	31	13	13	Y	60140
A0A024R035|A0A024R035_HUMAN	Complementcomponent9isoformCRA_aOS=HomosapiensGN=C9PE=4SV=1	C	30	18	17	Y	63204
P13671|CO6_HUMAN	ComplementcomponentC6OS=HomosapiensGN=C6PE=1SV=3	C	13	10	10	Y	104786
P10643|CO7_HUMAN	ComplementcomponentC7OS=HomosapiensGN=C7PE=1SV=2	C	27	20	20	Y	93518
P07357|CO8A_HUMAN	ComplementcomponentC8alphachainOS=HomosapiensGN=C8APE=1SV=2	C	17	10	9	Y	65163
F5GY80|F5GY80_HUMAN	ComplementcomponentC8betachainOS=HomosapiensGN=C8BPE=1SV=1	C	31	13	13	Y	60041
F5H7G1|F5H7G1_HUMAN	ComplementcomponentC8betachainOS=HomosapiensGN=C8BPE=1SV=1	C	30	13	13	Y	61231
P07358|CO8B_HUMAN	ComplementcomponentC8betachainOS=HomosapiensGN=C8BPE=1SV=3	C	28	13	13	Y	67047
P07360|CO8G_HUMAN	ComplementcomponentC8gammachainOS=HomosapiensGN=C8GPE=1SV=3	MDS-EB	46	6	6	Y	22277
P02748|CO9_HUMAN	ComplementcomponentC9OS=HomosapiensGN=C9PE=1SV=2	C	30	18	17	Y	63173
P08603|CFAH_HUMAN	ComplementfactorHOS=HomosapiensGN=CFHPE=1SV=4	C	60	62	2	Y	139096
Q03591|FHR1_HUMAN	ComplementfactorH-relatedprotein1OS=HomosapiensGN=CFHR1PE=1SV=2	C	27	8	2	Y	37651
P36980|FHR2_HUMAN	ComplementfactorH-relatedprotein2OS=HomosapiensGN=CFHR2PE=1SV=1	C	13	3	2	Y	30651
V9GYE7|V9GYE7_HUMAN	ComplementfactorH-relatedprotein2OS=HomosapiensGN=CFHR2PE=1SV=1	C	14	3	2	Y	28912
E7ETH0|E7ETH0_HUMAN	ComplementfactorIOS=HomosapiensGN=CFIPE=1SV=1	C	23	16	5	Y	66625
G3XAM2|G3XAM2_HUMAN	ComplementfactorIOS=HomosapiensGN=CFIPE=1SV=1	C	23	16	5	Y	65060
P05156|CFAI_HUMAN	ComplementfactorIOS=HomosapiensGN=CFIPE=1SV=2	C	23	16	5	Y	65750
Q59G88|Q59G88_HUMAN	Coronin(Fragment)OS=HomosapiensPE=3SV=1	MDS-EB	10	5	5	Y	59614
P31146|COR1A_HUMAN	Coronin-1AOS=HomosapiensGN=CORO1APE=1SV=4	MDS-EB	12	5	5	Y	51026
A0A024R611|A0A024R611_HUMAN	CoroninOS=HomosapiensGN=CORO1APE=3SV=1	MDS-EB	12	5	5	Y	51026
P08185|CBG_HUMAN	Corticosteroid-bindingglobulinOS=HomosapiensGN=SERPINA6PE=1SV=1	C	14	5	4	N	45141
A5PL27|A5PL27_HUMAN	CPproteinOS=HomosapiensGN=CPPE=2SV=1	C	65	67	1	Y	122205
B1N7B6|B1N7B6_HUMAN	CryocrystalglobulinCC1heavychainvariableregion(Fragment)OS=HomosapiensPE=2SV=1	C	45	12	3	Y	13193
B1N7B8|B1N7B8_HUMAN	CryocrystalglobulinCC1kappalightchainvariableregion(Fragment)OS=HomosapiensPE=2SV=1	MDS-RS	45	12	3	Y	11796
B1N7B9|B1N7B9_HUMAN	CryocrystalglobulinCC2lambdalightchainvariableregion(Fragment)OS=HomosapiensPE=2SV=1	C	25	3	2	Y	11315
A0A024R2Q7|A0A024R2Q7_HUMAN	C-typelectindomainfamily3memberBisoformCRA_aOS=HomosapiensGN=CLEC3BPE=4SV=1	C	19	3	3	Y	22537
H7BXX0|H7BXX0_HUMAN	CUBandsushidomain-containingprotein3(Fragment)OS=HomosapiensGN=CSMD3PE=1SV=1	MDS-RS	0	2	1	N	325598
D3JV41|D3JV41_HUMAN	C-X-Cmotifchemokine(Fragment)OS=HomosapiensPE=3SV=1	C	31	3	3	Y	13708
Q16281|CNGA3_HUMAN	Cyclicnucleotide-gatedcationchannelalpha-3OS=HomosapiensGN=CNGA3PE=1SV=2	MDS-RS	3	4	1	N	78838
A0A0S2Z3S6|A0A0S2Z3S6_HUMAN	Cytochromeb-245betapolypeptideisoform1(Fragment)OS=HomosapiensGN=CYBBPE=2SV=1	MDS-EB	5	2	2	Y	65336
P04839|CY24B_HUMAN	Cytochromeb-245heavychainOS=HomosapiensGN=CYBBPE=1SV=2	MDS-EB	5	2	2	Y	65336
Q9NR63|CP26B_HUMAN	CytochromeP45026B1OS=HomosapiensGN=CYP26B1PE=1SV=1	MDS-RS	3	1	1	N	57513
D3DRH1|D3DRH1_HUMAN	Dedicatorofcytokinesis8isoformCRA_aOS=HomosapiensGN=DOCK8PE=3SV=1	MDS-RS	0	1	1	N	230822
Q6EZE9|Q6EZE9_HUMAN	Defensinalpha3neutrophil-specificOS=HomosapiensGN=DEFA3PE=2SV=1	C	20	3	3	Y	10245
A0N071|A0N071_HUMAN	DeltaglobinOS=HomosapiensGN=HBDPE=3SV=1	C	66	19	2	Y	16055
P81605|DCD_HUMAN	DermcidinOS=HomosapiensGN=DCDPE=1SV=2	MDS-EB	25	2	2	N	11284
Q9Y6T7|DGKB_HUMAN	DiacylglycerolkinasebetaOS=HomosapiensGN=DGKBPE=2SV=2	MDS-RS	1	1	1	N	90595
Q14689|DIP2A_HUMAN	Disco-interactingprotein2homologAOS=HomosapiensGN=DIP2APE=1SV=2	MDS-EB	1	1	1	N	170368
Q6ICA4|Q6ICA4_HUMAN	DJ402G11.5proteinOS=HomosapiensGN=dJ402G11.5PE=2SV=1	MDS-RS	1	1	1	N	57236
P30876|RPB2_HUMAN	DNA-directedRNApolymeraseIIsubunitRPB2OS=HomosapiensGN=POLR2BPE=1SV=1	MDS-EB	1	1	1	N	133896
C9J4M6|C9J4M6_HUMAN	DNA-directedRNApolymerasesubunitbetaOS=HomosapiensGN=POLR2BPE=1SV=3	MDS-EB	1	1	1	N	121373
B4DH29|B4DH29_HUMAN	DNA-directedRNApolymerasesubunitbetaOS=HomosapiensPE=2SV=1	MDS-EB	1	1	1	N	125219
B4DHJ3|B4DHJ3_HUMAN	DNA-directedRNApolymerasesubunitbetaOS=HomosapiensPE=2SV=1	MDS-EB	1	1	1	N	133027
Q0VDD8|DYH14_HUMAN	Dyneinheavychain14axonemalOS=HomosapiensGN=DNAH14PE=2SV=3	MDS-EB	0	2	1	N	399896
K7EK91|K7EK91_HUMAN	Dyneinheavychain17axonemalOS=HomosapiensGN=DNAH17PE=1SV=1	MDS-EB	0	1	1	N	508791
Q96JB1|DYH8_HUMAN	Dyneinheavychain8axonemalOS=HomosapiensGN=DNAH8PE=1SV=2	MDS-RS	0	2	1	N	514668
F6QMI7|F6QMI7_HUMAN	DystoninOS=HomosapiensGN=DSTPE=1SV=2	MDS-RS	0	3	1	N	633674
E9PHM6|E9PHM6_HUMAN	DystoninOS=HomosapiensGN=DSTPE=1SV=3	MDS-RS	0	3	1	N	629794
P11532|DMD_HUMAN	DystrophinOS=HomosapiensGN=DMDPE=1SV=3	MDS-RS	0	1	1	N	426751
O75592|MYCB2_HUMAN	E3ubiquitin-proteinligaseMYCBP2OS=HomosapiensGN=MYCBP2PE=1SV=3	MDS-EB	0	2	1	N	510091
Q53G85|Q53G85_HUMAN	Elongationfactor1-alpha(Fragment)OS=HomosapiensPE=2SV=1	MDS-EB	12	5	5	Y	50113
Q53GE9|Q53GE9_HUMAN	Elongationfactor1-alpha(Fragment)OS=HomosapiensPE=2SV=1	MDS-EB	12	5	5	Y	50111
Q53HM9|Q53HM9_HUMAN	Elongationfactor1-alpha(Fragment)OS=HomosapiensPE=2SV=1	MDS-EB	12	5	5	Y	50142
Q53HQ7|Q53HQ7_HUMAN	Elongationfactor1-alpha(Fragment)OS=HomosapiensPE=2SV=1	MDS-EB	12	5	5	Y	50199
Q53HR5|Q53HR5_HUMAN	Elongationfactor1-alpha(Fragment)OS=HomosapiensPE=2SV=1	MDS-EB	12	5	5	Y	50125
A0A087WVQ9|A0A087WVQ9_HUMAN	Elongationfactor1-alpha1OS=HomosapiensGN=EEF1A1PE=1SV=1	MDS-EB	12	5	5	Y	47883
P68104|EF1A1_HUMAN	Elongationfactor1-alpha1OS=HomosapiensGN=EEF1A1PE=1SV=1	MDS-EB	12	5	5	Y	50141
Q6IPN6|Q6IPN6_HUMAN	Elongationfactor1-alphaOS=HomosapiensGN=EEF1A1PE=2SV=1	MDS-EB	12	5	5	Y	50123
Q6IPS9|Q6IPS9_HUMAN	Elongationfactor1-alphaOS=HomosapiensGN=EEF1A1PE=2SV=1	MDS-EB	12	5	5	Y	50141
Q6IPT9|Q6IPT9_HUMAN	Elongationfactor1-alphaOS=HomosapiensGN=EEF1A1PE=2SV=1	MDS-EB	12	5	5	Y	50185
A0A1W2PRR1|A0A1W2PRR1_HUMAN	EndoplasminOS=HomosapiensGN=HSP90B1PE=1SV=1	MDS-EB	9	2	1	N	35423
P14625|ENPL_HUMAN	EndoplasminOS=HomosapiensGN=HSP90B1PE=1SV=1	MDS-EB	3	2	1	N	92469
Q96GW1|Q96GW1_HUMAN	EndoplasminOS=HomosapiensGN=HSP90B1PE=1SV=1	MDS-EB	9	2	1	N	35450
A0A024R4F1|A0A024R4F1_HUMAN	Enolase1(Alpha)isoformCRA_aOS=HomosapiensGN=ENO1PE=2SV=1	C	7	3	3	N	47169
P12724|ECP_HUMAN	EosinophilcationicproteinOS=HomosapiensGN=RNASE3PE=1SV=2	MDS-EB	21	3	3	Y	18385
P11678|PERE_HUMAN	EosinophilperoxidaseOS=HomosapiensGN=EPXPE=1SV=2	MDS-EB	20	13	12	Y	81040
V9HWD9|V9HWD9_HUMAN	Epididymisluminalprotein107OS=HomosapiensGN=HEL107PE=2SV=1	MDS-EB	16	6	6	Y	67878
V9HWI4|V9HWI4_HUMAN	Epididymisluminalprotein110OS=HomosapiensGN=HEL110PE=2SV=1	MDS-EB	52	37	1	Y	78182
V9HWE1|V9HWE1_HUMAN	Epididymisluminalprotein113OS=HomosapiensGN=HEL113PE=2SV=1	C	12	4	4	N	53652
V9HWK2|V9HWK2_HUMAN	Epididymisluminalprotein114OS=HomosapiensGN=HEL114PE=2SV=1	MDS-RS	1	1	1	N	123799
B6EDE2|B6EDE2_HUMAN	Epididymisluminalprotein180(Fragment)OS=HomosapiensGN=HEL180PE=2SV=1	MDS-EB	28	4	1	Y	13288
Q5HYB6|Q5HYB6_HUMAN	Epididymisluminalprotein189OS=HomosapiensGN=DKFZp686J1372PE=1SV=1	MDS-EB	19	4	4	Y	27176
V9HW34|V9HW34_HUMAN	Epididymisluminalprotein213OS=HomosapiensGN=HEL-213PE=2SV=1	C	81	79	10	Y	25646
V9HW68|V9HW68_HUMAN	Epididymisluminalprotein214OS=HomosapiensGN=HEL-214PE=2SV=1	C	71	122	10	Y	51716
V9HW22|V9HW22_HUMAN	Epididymisluminalprotein33OS=HomosapiensGN=HEL-S-72pPE=2SV=1	MDS-EB	8	4	3	Y	70898
V9HWP2|V9HWP2_HUMAN	Epididymisluminalprotein35OS=HomosapiensGN=HEL-S-125mPE=2SV=1	MDS-EB	3	2	1	N	92469
D0PNI1|D0PNI1_HUMAN	Epididymisluminalprotein4OS=HomosapiensGN=YWHAZPE=2SV=1	C	6	1	1	N	27745
V9HWH1|V9HWH1_HUMAN	Epididymisluminalprotein57OS=HomosapiensGN=HEL57PE=2SV=1	MDS-EB	22	7	7	Y	42742
V9HWC0|V9HWC0_HUMAN	Epididymisluminalprotein70OS=HomosapiensGN=HEL70PE=2SV=1	MDS-EB	8	5	5	Y	67820
V9HW21|V9HW21_HUMAN	Epididymisluminalprotein76OS=HomosapiensGN=HEL-76PE=2SV=1	C	17	3	3	N	29246
A8K5I0|A8K5I0_HUMAN	EpididymissecretoryproteinLi103OS=HomosapiensGN=HSPA1APE=2SV=1	MDS-EB	15	8	5	Y	70052
V9HWD6|V9HWD6_HUMAN	EpididymissecretoryproteinLi1OS=HomosapiensGN=HEL-S-1PE=2SV=1	MDS-EB	18	4	2	Y	28082
V9HWE9|V9HWE9_HUMAN	EpididymissecretoryproteinLi22OS=HomosapiensGN=HEL-S-22PE=2SV=1	MDS-EB	27	4	4	Y	23356
A0A0K0K1I0|A0A0K0K1I0_HUMAN	EpididymissecretoryproteinLi265OS=HomosapiensGN=HEL-S-265PE=2SV=1	MDS-RS	18	4	2	N	32866
A0A0K0K1L1|A0A0K0K1L1_HUMAN	EpididymissecretoryproteinLi282OS=HomosapiensGN=HEL-S-282PE=2SV=1	MDS-RS	17	3	3	N	29176
V9HWJ7|V9HWJ7_HUMAN	EpididymissecretoryproteinLi37OS=HomosapiensGN=HEL-S-37PE=2SV=1	C	2	1	1	N	70289
V9HWD0|V9HWD0_HUMAN	EpididymissecretoryproteinLi42OS=HomosapiensGN=HEL-S-42PE=2SV=1	MDS-EB	5	1	1	Y	22659
V9HWI6|V9HWI6_HUMAN	EpididymissecretoryproteinLi51OS=HomosapiensGN=HEL-S-51PE=2SV=1	MDS-RS	64	36	2	Y	52964
V9HW37|V9HW37_HUMAN	EpididymissecretoryproteinLi69OS=HomosapiensGN=HEL-S-69PE=1SV=1	MDS-EB	6	1	1	N	59671
V9HWD8|V9HWD8_HUMAN	EpididymissecretoryspermbindingproteinLi163pAOS=HomosapiensGN=HEL-S-163pAPE=2SV=1	C	56	29	28	Y	54254
V9HW12|V9HW12_HUMAN	EpididymissecretoryspermbindingproteinLi2aOS=HomosapiensGN=HEL-S-2aPE=2SV=1	C	39	9	8	N	21892
E9KL23|E9KL23_HUMAN	EpididymissecretoryspermbindingproteinLi44aOS=HomosapiensGN=SERPINA1PE=2SV=1	C	77	102	1	Y	46737
V9HWA9|V9HWA9_HUMAN	EpididymissecretoryspermbindingproteinLi62pOS=HomosapiensGN=HEL-S-62pPE=2SV=1	C	80	178	174	Y	187147
A0A0K0K1H8|A0A0K0K1H8_HUMAN	EpididymissecretoryspermbindingproteinLi71pOS=HomosapiensGN=HEL-S-71pPE=2SV=1	C	81	102	2	Y	77080
V9HVY1|V9HVY1_HUMAN	EpididymissecretoryspermbindingproteinLi78pOS=HomosapiensGN=HEL-S-78pPE=2SV=1	C	80	68	68	Y	55928
E9KL26|E9KL26_HUMAN	EpididymistissueproteinLi173OS=HomosapiensGN=SERPING1PE=2SV=1	C	35	16	16	Y	55154
A0A087X1U6|A0A087X1U6_HUMAN	EpiplakinOS=HomosapiensGN=EPPK1PE=1SV=1	MDS-EB	0	1	1	N	555666
A0A075B730|A0A075B730_HUMAN	EpiplakinOS=HomosapiensGN=EPPK1PE=1SV=2	MDS-EB	0	1	1	N	553139
P58107|EPIPL_HUMAN	EpiplakinOS=HomosapiensGN=EPPK1PE=1SV=2	MDS-EB	0	1	1	N	555629
P27105|STOM_HUMAN	Erythrocyteband7integralmembraneproteinOS=HomosapiensGN=STOMPE=1SV=3	MDS-EB	17	4	4	Y	31731
A0N7I9|A0N7I9_HUMAN	F5-20(Fragment)OS=HomosapiensGN=F5-20PE=2SV=1	MDS-RS	35	6	2	Y	13419
P52907|CAZA1_HUMAN	F-actin-cappingproteinsubunitalpha-1OS=HomosapiensGN=CAPZA1PE=1SV=3	MDS-EB	9	2	2	N	32923
P47756|CAPZB_HUMAN	F-actin-cappingproteinsubunitbetaOS=HomosapiensGN=CAPZBPE=1SV=4	MDS-EB	4	1	1	N	31350
Q86UX7|URP2_HUMAN	Fermitinfamilyhomolog3OS=HomosapiensGN=FERMT3PE=1SV=1	MDS-EB	10	5	5	N	75953
B1Q3B3|B1Q3B3_HUMAN	Ferritin(Fragment)OS=HomosapiensGN=FTLPE=3SV=1	MDS-EB	16	1	1	N	10346
P02792|FRIL_HUMAN	FerritinlightchainOS=HomosapiensGN=FTLPE=1SV=2	MDS-EB	9	1	1	N	20020
E9PG08|E9PG08_HUMAN	Fetuin-BOS=HomosapiensGN=FETUBPE=1SV=1	MDS-EB	8	2	2	N	34556
Q9UGM5|FETUB_HUMAN	Fetuin-BOS=HomosapiensGN=FETUBPE=1SV=2	MDS-EB	7	2	2	N	42055
P02671|FIBA_HUMAN	FibrinogenalphachainOS=HomosapiensGN=FGAPE=1SV=2	C	63	130	127	Y	94973
P02675|FIBB_HUMAN	FibrinogenbetachainOS=HomosapiensGN=FGBPE=1SV=2	C	80	68	68	Y	55928
P02679|FIBG_HUMAN	FibrinogengammachainOS=HomosapiensGN=FGGPE=1SV=3	C	83	82	82	Y	51512
A0A024R462|A0A024R462_HUMAN	Fibronectin1isoformCRA_nOS=HomosapiensGN=FN1PE=4SV=1	C	24	43	42	Y	259208
P02751|FINC_HUMAN	FibronectinOS=HomosapiensGN=FN1PE=1SV=4	MDS-EB	9	14	13	Y	262622
B1AHL2|B1AHL2_HUMAN	Fibulin-1OS=HomosapiensGN=FBLN1PE=1SV=1	MDS-RS	9	4	1	N	78329
P23142|FBLN1_HUMAN	Fibulin-1OS=HomosapiensGN=FBLN1PE=1SV=4	C	9	5	1	N	77214
Q8NBH6|Q8NBH6_HUMAN	Fibulin-1OS=HomosapiensPE=2SV=1	C	10	5	1	N	70578
B4DUV1|B4DUV1_HUMAN	Fibulin-1OS=HomosapiensPE=2SV=1	MDS-RS	10	4	1	N	70155
O75636|FCN3_HUMAN	Ficolin-3OS=HomosapiensGN=FCN3PE=1SV=2	C	35	8	8	Y	32903
Q60FE5|Q60FE5_HUMAN	Filamin-AOS=HomosapiensGN=FLNAPE=1SV=1	MDS-EB	9	13	13	Y	278224
P21333|FLNA_HUMAN	Filamin-AOS=HomosapiensGN=FLNAPE=1SV=4	MDS-EB	8	13	13	Y	280737
Q60FE6|Q60FE6_HUMAN	FilaminAOS=HomosapiensGN=FLNAPE=2SV=1	MDS-EB	9	13	13	Y	277503
A0A024R321|A0A024R321_HUMAN	FilaminBbeta(Actinbindingprotein278)isoformCRA_aOS=HomosapiensGN=FLNBPE=4SV=1	MDS-RS	1	1	1	N	280488
E7EN95|E7EN95_HUMAN	Filamin-BOS=HomosapiensGN=FLNBPE=1SV=1	MDS-RS	1	1	1	N	256278
B7ZLE5|B7ZLE5_HUMAN	FN1proteinOS=HomosapiensGN=FN1PE=2SV=1	MDS-EB	9	14	13	Y	246696
P04075|ALDOA_HUMAN	Fructose-bisphosphatealdolaseAOS=HomosapiensGN=ALDOAPE=1SV=2	C	17	5	5	N	39420
J3KPS3|J3KPS3_HUMAN	Fructose-bisphosphatealdolaseOS=HomosapiensGN=ALDOAPE=1SV=1	C	17	5	5	N	39818
H3BQN4|H3BQN4_HUMAN	Fructose-bisphosphatealdolaseOS=HomosapiensGN=ALDOAPE=1SV=1	MDS-RS	17	5	5	N	39340
V9HWN7|V9HWN7_HUMAN	Fructose-bisphosphatealdolaseOS=HomosapiensGN=HEL-S-87pPE=2SV=1	C	17	5	5	N	39420
Q86TT1|Q86TT1_HUMAN	Full-lengthcDNAcloneCS0DD006YL02ofNeuroblastomaofHomosapiens(human)OS=HomosapiensPE=2SV=1	C	71	34	2	Y	41273
Q8WWL7|CCNB3_HUMAN	G2/mitotic-specificcyclin-B3OS=HomosapiensGN=CCNB3PE=1SV=2	MDS-EB	1	1	1	N	157915
Q08380|LG3BP_HUMAN	Galectin-3-bindingproteinOS=HomosapiensGN=LGALS3BPPE=1SV=1	MDS-EB	12	6	6	Y	65331
A0A125U0V2|A0A125U0V2_HUMAN	GCT-A1heavychainvariableregion(Fragment)OS=HomosapiensPE=2SV=1	C	35	7	1	Y	13717
A0A0X9TD88|A0A0X9TD88_HUMAN	GCT-A3heavychainvariableregion(Fragment)OS=HomosapiensPE=2SV=1	C	23	6	2	Y	13813
A0A0X9T7V9|A0A0X9T7V9_HUMAN	GCT-A4lightchainvariableregion(Fragment)OS=HomosapiensPE=2SV=1	C	63	16	2	Y	11845
A0A125QYY4|A0A125QYY4_HUMAN	GCT-A7heavychainvariableregion(Fragment)OS=HomosapiensPE=2SV=1	MDS-RS	30	4	1	Y	13157
A0A109PS54|A0A109PS54_HUMAN	GCT-A8lightchainvariableregion(Fragment)OS=HomosapiensPE=2SV=1	C	54	6	1	Y	12469
A0A109PT03|A0A109PT03_HUMAN	GCT-A9heavychainvariableregion(Fragment)OS=HomosapiensPE=2SV=1	C	42	8	4	Y	14236
A0A125QYY5|A0A125QYY5_HUMAN	GCT-A9lightchainvariableregion(Fragment)OS=HomosapiensPE=2SV=1	C	45	7	1	Y	11610
A0A0A0MS51|A0A0A0MS51_HUMAN	GelsolinOS=HomosapiensGN=GSNPE=1SV=1	C	36	25	22	Y	82526
A0A0A0MT01|A0A0A0MT01_HUMAN	GelsolinOS=HomosapiensGN=GSNPE=1SV=1	C	36	25	22	Y	84745
P06396|GELS_HUMAN	GelsolinOS=HomosapiensGN=GSNPE=1SV=1	C	35	25	22	Y	85697
E7CYP2|E7CYP2_HUMAN	GgammaglobinchainOS=HomosapiensGN=HBG2PE=3SV=1	MDS-RS	61	8	5	Y	16179
D3GKD9|D3GKD9_HUMAN	G-gammaglobinPauliniavariantOS=HomosapiensGN=HBG2PE=3SV=1	MDS-RS	61	8	5	Y	16175
D9YZU9|D9YZU9_HUMAN	GlobinB2OS=HomosapiensGN=HBG2PE=3SV=1	C	61	8	5	Y	16126
A0A1K0GXZ1|A0A1K0GXZ1_HUMAN	GlobinC1OS=HomosapiensGN=GLNC1PE=3SV=1	C	79	30	7	Y	19232
P09211|GSTP1_HUMAN	GlutathioneS-transferasePOS=HomosapiensGN=GSTP1PE=1SV=2	MDS-EB	27	4	4	Y	23356
Q2TSD0|Q2TSD0_HUMAN	Glyceraldehyde-3-phosphatedehydrogenaseOS=HomosapiensPE=2SV=1	MDS-EB	41	14	1	Y	36049
Q7M4S4|Q7M4S4_HUMAN	GranulocyteinhibitoryproteinOS=HomosapiensPE=1SV=1	C	90	1	1	Y	2046
Q03113|GNA12_HUMAN	Guaninenucleotide-bindingproteinsubunitalpha-12OS=HomosapiensGN=GNA12PE=1SV=4	MDS-EB	3	1	1	N	44279
P32455|GBP1_HUMAN	Guanylate-bindingprotein1OS=HomosapiensGN=GBP1PE=1SV=2	MDS-RS	2	1	1	N	67931
Q5D1D5|Q5D1D5_HUMAN	Guanylatebindingprotein1OS=HomosapiensPE=2SV=1	MDS-RS	2	1	1	N	67917
Q5J875|Q5J875_HUMAN	GUGUgammaformOS=HomosapiensGN=GUGUPE=2SV=1	MDS-EB	8	2	2	N	34590
P00738|HPT_HUMAN	HaptoglobinOS=HomosapiensGN=HPPE=1SV=1	C	83	49	25	Y	45205
P00739|HPTR_HUMAN	Haptoglobin-relatedproteinOS=HomosapiensGN=HPRPE=2SV=2	C	53	30	6	Y	39030
Q1KLZ0|Q1KLZ0_HUMAN	HCG15971isoformCRA_aOS=HomosapiensGN=PS1TP5BP1PE=2SV=1	C	59	22	6	Y	41737
P0DMV8|HS71A_HUMAN	Heatshock70kDaprotein1AOS=HomosapiensGN=HSPA1APE=1SV=1	MDS-EB	15	8	5	Y	70052
Q59EJ3|Q59EJ3_HUMAN	Heatshock70kDaprotein1Avariant(Fragment)OS=HomosapiensPE=2SV=1	MDS-EB	14	8	5	Y	77496
A0A0G2JIW1|A0A0G2JIW1_HUMAN	Heatshock70kDaprotein1BOS=HomosapiensGN=HSPA1BPE=1SV=1	MDS-EB	15	8	5	Y	70109
P0DMV9|HS71B_HUMAN	Heatshock70kDaprotein1BOS=HomosapiensGN=HSPA1BPE=1SV=1	MDS-EB	15	8	5	Y	70052
A0A024R6B5|A0A024R6B5_HUMAN	Heatshock70kDaprotein2isoformCRA_aOS=HomosapiensGN=HSPA2PE=3SV=1	MDS-RS	6	3	3	N	70021
Q53FC7|Q53FC7_HUMAN	Heatshock70kDaprotein6(HSP70B')variant(Fragment)OS=HomosapiensPE=1SV=1	MDS-EB	8	4	1	Y	71004
Q53GZ6|Q53GZ6_HUMAN	Heatshock70kDaprotein8isoform1variant(Fragment)OS=HomosapiensPE=2SV=1	MDS-EB	8	4	3	Y	70899
Q53HF2|Q53HF2_HUMAN	Heatshock70kDaprotein8isoform2variant(Fragment)OS=HomosapiensPE=1SV=1	MDS-EB	11	4	3	Y	53500
E9PKE3|E9PKE3_HUMAN	Heatshockcognate71kDaproteinOS=HomosapiensGN=HSPA8PE=1SV=1	MDS-EB	9	4	3	Y	68806
P11142|HSP7C_HUMAN	Heatshockcognate71kDaproteinOS=HomosapiensGN=HSPA8PE=1SV=1	MDS-EB	8	4	3	Y	70898
I3L0K7|I3L0K7_HUMAN	Heatshockprotein75kDamitochondrialOS=HomosapiensGN=TRAP1PE=1SV=1	MDS-RS	3	1	1	N	57220
A0A024RD80|A0A024RD80_HUMAN	Heatshockprotein90kDaalpha(Cytosolic)classBmember1isoformCRA_aOS=HomosapiensGN=HSP90AB1PE=3SV=1	MDS-EB	7	4	1	N	83264
P08238|HS90B_HUMAN	HeatshockproteinHSP90-betaOS=HomosapiensGN=HSP90AB1PE=1SV=4	MDS-EB	7	4	1	N	83264
A2NYV1|A2NYV1_HUMAN	HeavychainFab(Fragment)OS=HomosapiensPE=2SV=1	C	24	6	1	Y	14280
A2NYU7|A2NYU7_HUMAN	HeavychainFab(Fragment)OS=HomosapiensPE=2SV=1	MDS-RS	7	1	1	N	13992
A0A024R5W0|A0A024R5W0_HUMAN	Hect(HomologoustotheE6-AP(UBE3A)carboxylterminus)domainandRCC1(CHC1)-likedomain(RLD)1isoformCRA_bOS=HomosapiensGN=HERC1PE=4SV=1	MDS-RS	0	2	1	N	532234
Q4ZGM8|Q4ZGM8_HUMAN	Hemoglobinalpha-2globinmutant(Fragment)OS=HomosapiensPE=3SV=1	MDS-EB	90	19	1	Y	10796
Q3Y9I8|Q3Y9I8_HUMAN	Hemoglobinbeta(Fragment)OS=HomosapiensGN=HBBPE=3SV=1	MDS-EB	92	18	1	Y	10962
Q4TZM4|Q4TZM4_HUMAN	Hemoglobinbetachain(Fragment)OS=HomosapiensGN=HBBPE=3SV=1	MDS-EB	91	18	1	Y	11023
Q6VFQ6|Q6VFQ6_HUMAN	Hemoglobinbetachain(Fragment)OS=HomosapiensGN=HBBPE=3SV=1	MDS-EB	100	9	1	Y	4513
P69905|HBA_HUMAN	HemoglobinsubunitalphaOS=HomosapiensGN=HBA1PE=1SV=2	MDS-RS	99	30	7	Y	15258
A0A1S5UZ39|A0A1S5UZ39_HUMAN	HemoglobinsubunitalphaOS=HomosapiensGN=HBA2PE=2SV=1	MDS-RS	75	30	7	Y	20146
P68871|HBB_HUMAN	HemoglobinsubunitbetaOS=HomosapiensGN=HBBPE=1SV=2	C	97	34	8	Y	15998
P02042|HBD_HUMAN	HemoglobinsubunitdeltaOS=HomosapiensGN=HBDPE=1SV=2	C	66	19	2	Y	16055
P69891|HBG1_HUMAN	Hemoglobinsubunitgamma-1OS=HomosapiensGN=HBG1PE=1SV=2	MDS-EB	67	10	1	Y	16140
P69892|HBG2_HUMAN	Hemoglobinsubunitgamma-2OS=HomosapiensGN=HBG2PE=1SV=2	C	61	8	5	Y	16126
P02790|HEMO_HUMAN	HemopexinOS=HomosapiensGN=HPXPE=1SV=2	C	77	52	36	Y	51676
P05546|HEP2_HUMAN	Heparincofactor2OS=HomosapiensGN=SERPIND1PE=1SV=3	C	24	13	11	N	57071
A0A024RDB4|A0A024RDB4_HUMAN	HeterogeneousnuclearribonucleoproteinD(AU-richelementRNAbindingprotein137kDa)isoformCRA_cOS=HomosapiensGN=HNRPDPE=4SV=1	MDS-EB	4	1	1	N	36272
A0A024RDF3|A0A024RDF3_HUMAN	HeterogeneousnuclearribonucleoproteinD(AU-richelementRNAbindingprotein137kDa)isoformCRA_dOS=HomosapiensGN=HNRPDPE=4SV=1	MDS-EB	4	1	1	N	38434
A0A024RDF4|A0A024RDF4_HUMAN	HeterogeneousnuclearribonucleoproteinD(AU-richelementRNAbindingprotein137kDa)isoformCRA_eOS=HomosapiensGN=HNRPDPE=4SV=1	MDS-EB	5	1	1	N	32835
D6RAF8|D6RAF8_HUMAN	HeterogeneousnuclearribonucleoproteinD0(Fragment)OS=HomosapiensGN=HNRNPDPE=1SV=1	MDS-EB	6	1	1	N	23076
H0YA96|H0YA96_HUMAN	HeterogeneousnuclearribonucleoproteinD0(Fragment)OS=HomosapiensGN=HNRNPDPE=1SV=1	MDS-EB	7	1	1	N	23930
D6RF44|D6RF44_HUMAN	HeterogeneousnuclearribonucleoproteinD0(Fragment)OS=HomosapiensGN=HNRNPDPE=1SV=8	MDS-EB	13	1	1	N	12553
H0Y8G5|H0Y8G5_HUMAN	HeterogeneousnuclearribonucleoproteinD0(Fragment)OS=HomosapiensGN=HNRNPDPE=1SV=8	MDS-EB	5	1	1	N	29667
Q14103|HNRPD_HUMAN	HeterogeneousnuclearribonucleoproteinD0OS=HomosapiensGN=HNRNPDPE=1SV=1	MDS-EB	4	1	1	N	38434
Q5T6W2|Q5T6W2_HUMAN	HeterogeneousnuclearribonucleoproteinK(Fragment)OS=HomosapiensGN=HNRNPKPE=1SV=1	MDS-RS	4	1	1	N	41807
A0A024R228|A0A024R228_HUMAN	HeterogeneousnuclearribonucleoproteinKisoformCRA_dOS=HomosapiensGN=HNRPKPE=4SV=1	MDS-RS	4	1	1	N	51219
P61978|HNRPK_HUMAN	HeterogeneousnuclearribonucleoproteinKOS=HomosapiensGN=HNRNPKPE=1SV=1	MDS-RS	4	1	1	N	50976
Q5EC54|Q5EC54_HUMAN	HeterogeneousnuclearribonucleoproteinKtranscriptvariantOS=HomosapiensGN=HNRPKPE=2SV=1	MDS-RS	4	1	1	N	51058
G3V4C1|G3V4C1_HUMAN	HeterogeneousnuclearribonucleoproteinsC1/C2OS=HomosapiensGN=HNRNPCPE=1SV=1	MDS-RS	4	1	1	N	32238
Q5U071|Q5U071_HUMAN	High-mobilitygroupbox2OS=HomosapiensPE=2SV=1	MDS-EB	6	1	1	N	23905
D6R9A6|D6R9A6_HUMAN	HighmobilitygroupproteinB2(Fragment)OS=HomosapiensGN=HMGB2PE=1SV=1	MDS-EB	10	1	1	N	15404
Q0D2M2|Q0D2M2_HUMAN	HIST1H2BCproteinOS=HomosapiensGN=HIST1H2BCPE=2SV=1	MDS-EB	35	6	1	Y	13834
P04196|HRG_HUMAN	Histidine-richglycoproteinOS=HomosapiensGN=HRGPE=1SV=1	C	38	19	1	Y	59578
P16403|H12_HUMAN	HistoneH1.2OS=HomosapiensGN=HIST1H1CPE=1SV=2	MDS-EB	23	5	1	Y	21365
P16401|H15_HUMAN	HistoneH1.5OS=HomosapiensGN=HIST1H1BPE=1SV=3	MDS-EB	17	3	3	Y	22580
Q9BTM1|H2AJ_HUMAN	HistoneH2A.JOS=HomosapiensGN=H2AFJPE=1SV=1	C	7	1	1	N	14019
Q71UI9|H2AV_HUMAN	HistoneH2A.VOS=HomosapiensGN=H2AFVPE=1SV=3	C	7	1	1	N	13509
P0C0S5|H2AZ_HUMAN	HistoneH2A.ZOS=HomosapiensGN=H2AFZPE=1SV=2	C	7	1	1	N	13553
A0A024RAS2|A0A024RAS2_HUMAN	HistoneH2AOS=HomosapiensGN=H2AFJPE=3SV=1	C	7	1	1	N	14019
C9J0D1|C9J0D1_HUMAN	HistoneH2AOS=HomosapiensGN=H2AFVPE=1SV=1	MDS-RS	7	1	1	N	13163
Q08AJ9|Q08AJ9_HUMAN	HistoneH2AOS=HomosapiensGN=HIST1H2ABPE=2SV=1	C	7	1	1	N	14135
A0A024R017|A0A024R017_HUMAN	HistoneH2AOS=HomosapiensGN=HIST1H2ACPE=3SV=1	C	7	1	1	N	14105
A3KPC7|A3KPC7_HUMAN	HistoneH2AOS=HomosapiensGN=HIST1H2AHPE=2SV=1	C	7	1	1	N	13906
A4FTV9|A4FTV9_HUMAN	HistoneH2AOS=HomosapiensGN=HIST1H2AKPE=2SV=1	C	7	1	1	N	14091
A0A0U1RR32|A0A0U1RR32_HUMAN	HistoneH2AOS=HomosapiensGN=HIST1H3DPE=3SV=1	C	5	1	1	N	18482
A0A0U1RRH7|A0A0U1RRH7_HUMAN	HistoneH2AOS=HomosapiensGN=HIST1H3DPE=3SV=1	C	5	1	1	N	18553
B2R5B3|B2R5B3_HUMAN	HistoneH2AOS=HomosapiensPE=2SV=1	C	7	1	1	N	14111
B2R5B6|B2R5B6_HUMAN	HistoneH2AOS=HomosapiensPE=2SV=1	MDS-RS	7	1	1	N	14137
Q96QV6|H2A1A_HUMAN	HistoneH2Atype1-AOS=HomosapiensGN=HIST1H2AAPE=1SV=3	MDS-RS	7	1	1	N	14233
P04908|H2A1B_HUMAN	HistoneH2Atype1-B/EOS=HomosapiensGN=HIST1H2ABPE=1SV=2	C	7	1	1	N	14135
Q93077|H2A1C_HUMAN	HistoneH2Atype1-COS=HomosapiensGN=HIST1H2ACPE=1SV=3	C	7	1	1	N	14105
P20671|H2A1D_HUMAN	HistoneH2Atype1-DOS=HomosapiensGN=HIST1H2ADPE=1SV=2	C	7	1	1	N	14107
Q96KK5|H2A1H_HUMAN	HistoneH2Atype1-HOS=HomosapiensGN=HIST1H2AHPE=1SV=3	C	7	1	1	N	13906
Q99878|H2A1J_HUMAN	HistoneH2Atype1-JOS=HomosapiensGN=HIST1H2AJPE=1SV=3	C	7	1	1	N	13936
P0C0S8|H2A1_HUMAN	HistoneH2Atype1OS=HomosapiensGN=HIST1H2AGPE=1SV=2	C	7	1	1	N	14091
Q6FI13|H2A2A_HUMAN	HistoneH2Atype2-AOS=HomosapiensGN=HIST2H2AA3PE=1SV=3	C	7	1	1	N	14095
Q16777|H2A2C_HUMAN	HistoneH2Atype2-COS=HomosapiensGN=HIST2H2ACPE=1SV=4	C	7	1	1	N	13988
Q7L7L0|H2A3_HUMAN	HistoneH2Atype3OS=HomosapiensGN=HIST3H2APE=1SV=3	C	7	1	1	N	14121
P16104|H2AX_HUMAN	HistoneH2AXOS=HomosapiensGN=H2AFXPE=1SV=2	MDS-RS	6	1	1	N	15145
I6L9F7|I6L9F7_HUMAN	HistoneH2B(Fragment)OS=HomosapiensGN=HIST1H2BMPE=2SV=1	MDS-EB	32	6	1	Y	15157
B2R4S9|B2R4S9_HUMAN	HistoneH2BOS=HomosapiensGN=HIST1H2BCPE=2SV=1	MDS-EB	35	6	1	Y	13906
A0A024QZZ7|A0A024QZZ7_HUMAN	HistoneH2BOS=HomosapiensGN=HIST1H2BDPE=3SV=1	MDS-EB	35	6	1	Y	13936
A0A024RCJ2|A0A024RCJ2_HUMAN	HistoneH2BOS=HomosapiensGN=HIST1H2BJPE=3SV=1	MDS-EB	36	7	2	Y	13904
A0A024RCL8|A0A024RCL8_HUMAN	HistoneH2BOS=HomosapiensGN=HIST1H2BKPE=3SV=1	MDS-EB	35	6	1	Y	13890
U3KQK0|U3KQK0_HUMAN	HistoneH2BOS=HomosapiensGN=HIST1H2BNPE=1SV=1	MDS-EB	27	6	1	Y	18804
A0A024RCJ9|A0A024RCJ9_HUMAN	HistoneH2BOS=HomosapiensGN=HIST1H2BNPE=3SV=1	MDS-EB	35	6	1	Y	13922
A8K9J7|A8K9J7_HUMAN	HistoneH2BOS=HomosapiensPE=2SV=1	MDS-EB	35	6	1	Y	13996
B4DR52|B4DR52_HUMAN	HistoneH2BOS=HomosapiensPE=2SV=1	MDS-EB	27	6	1	Y	18041
P33778|H2B1B_HUMAN	HistoneH2Btype1-BOS=HomosapiensGN=HIST1H2BBPE=1SV=2	MDS-EB	36	7	2	Y	13950
P62807|H2B1C_HUMAN	HistoneH2Btype1-C/E/F/G/IOS=HomosapiensGN=HIST1H2BCPE=1SV=4	MDS-EB	35	6	1	Y	13906
P58876|H2B1D_HUMAN	HistoneH2Btype1-DOS=HomosapiensGN=HIST1H2BDPE=1SV=2	MDS-EB	35	6	1	Y	13936
Q93079|H2B1H_HUMAN	HistoneH2Btype1-HOS=HomosapiensGN=HIST1H2BHPE=1SV=3	MDS-EB	35	6	1	Y	13892
P06899|H2B1J_HUMAN	HistoneH2Btype1-JOS=HomosapiensGN=HIST1H2BJPE=1SV=3	MDS-EB	36	7	2	Y	13904
O60814|H2B1K_HUMAN	HistoneH2Btype1-KOS=HomosapiensGN=HIST1H2BKPE=1SV=3	MDS-EB	35	6	1	Y	13890
Q99880|H2B1L_HUMAN	HistoneH2Btype1-LOS=HomosapiensGN=HIST1H2BLPE=1SV=3	C	7	1	1	N	13952
Q99879|H2B1M_HUMAN	HistoneH2Btype1-MOS=HomosapiensGN=HIST1H2BMPE=1SV=3	MDS-EB	35	6	1	Y	13989
Q99877|H2B1N_HUMAN	HistoneH2Btype1-NOS=HomosapiensGN=HIST1H2BNPE=1SV=3	MDS-EB	35	6	1	Y	13922
P23527|H2B1O_HUMAN	HistoneH2Btype1-OOS=HomosapiensGN=HIST1H2BOPE=1SV=3	MDS-EB	36	7	2	Y	13906
Q16778|H2B2E_HUMAN	HistoneH2Btype2-EOS=HomosapiensGN=HIST2H2BEPE=1SV=3	MDS-EB	36	7	2	Y	13920
Q5QNW6|H2B2F_HUMAN	HistoneH2Btype2-FOS=HomosapiensGN=HIST2H2BFPE=1SV=3	MDS-EB	35	6	1	Y	13920
Q8N257|H2B3B_HUMAN	HistoneH2Btype3-BOS=HomosapiensGN=HIST3H2BBPE=1SV=3	MDS-EB	36	7	2	Y	13908
P57053|H2BFS_HUMAN	HistoneH2BtypeF-SOS=HomosapiensGN=H2BFSPE=1SV=2	MDS-EB	35	6	1	Y	13944
K7EK07|K7EK07_HUMAN	HistoneH3(Fragment)OS=HomosapiensGN=H3F3BPE=1SV=1	MDS-EB	30	6	5	Y	14914
P68431|H31_HUMAN	HistoneH3.1OS=HomosapiensGN=HIST1H3APE=1SV=2	MDS-EB	29	6	5	Y	15404
Q71DI3|H32_HUMAN	HistoneH3.2OS=HomosapiensGN=HIST2H3APE=1SV=3	MDS-EB	29	6	5	Y	15388
P84243|H33_HUMAN	HistoneH3.3OS=HomosapiensGN=H3F3APE=1SV=2	MDS-EB	29	6	5	Y	15328
B2R4P9|B2R4P9_HUMAN	HistoneH3OS=HomosapiensGN=H3F3APE=2SV=1	MDS-EB	29	6	5	Y	15328
B2R6Y1|B2R6Y1_HUMAN	HistoneH3OS=HomosapiensPE=2SV=1	MDS-EB	29	6	5	Y	15314
P62805|H4_HUMAN	HistoneH4OS=HomosapiensGN=HIST1H4APE=1SV=2	MDS-EB	51	6	6	Y	11367
Q0VAS5|Q0VAS5_HUMAN	HistoneH4OS=HomosapiensGN=HIST1H4HPE=2SV=1	MDS-EB	51	6	6	Y	11314
B2R4R0|B2R4R0_HUMAN	HistoneH4OS=HomosapiensGN=HIST1H4LPE=2SV=1	MDS-EB	51	6	6	Y	11367
Q8NEZ4|KMT2C_HUMAN	Histone-lysineN-methyltransferase2COS=HomosapiensGN=KMT2CPE=1SV=3	MDS-RS	0	1	1	N	541376
Q9NWY4|HPF1_HUMAN	HistonePARylationfactor1OS=HomosapiensGN=HPF1PE=1SV=2	MDS-RS	2	1	1	N	39436
A4D182|A4D182_HUMAN	HomeoboxA3OS=HomosapiensGN=HOXA3PE=2SV=1	MDS-EB	8	2	1	N	30208
A2IPI5|A2IPI5_HUMAN	HRVFab026-VL(Fragment)OS=HomosapiensPE=2SV=1	C	73	16	1	Y	11994
A2IPI6|A2IPI6_HUMAN	HRVFab027-VL(Fragment)OS=HomosapiensPE=2SV=1	C	42	9	3	Y	12383
A2IPI2|A2IPI2_HUMAN	HRVFabN27-VL(Fragment)OS=HomosapiensPE=2SV=1	C	73	16	2	Y	12417
A0A1U9X7W4|A0A1U9X7W4_HUMAN	HSPA1AOS=HomosapiensPE=3SV=1	MDS-EB	15	8	5	Y	70038
Q5GJ67|Q5GJ67_HUMAN	HypotheticalrhabdomyosarcomaantigenMU-RMS-40.3(Fragment)OS=HomosapiensPE=2SV=1	MDS-EB	1	1	1	N	109361
A0A120HF66|A0A120HF66_HUMAN	IBM-A1heavychainvariableregion(Fragment)OS=HomosapiensPE=2SV=1	C	37	12	1	Y	13648
A0A0X9T0I7|A0A0X9T0I7_HUMAN	IBM-A2lightchainvariableregion(Fragment)OS=HomosapiensPE=2SV=1	MDS-RS	17	2	1	Y	12214
A0A0X9UWM4|A0A0X9UWM4_HUMAN	IBM-A3heavychainvariableregion(Fragment)OS=HomosapiensPE=2SV=1	MDS-RS	20	3	2	N	14369
A0A125QYY9|A0A125QYY9_HUMAN	IBM-B2heavychainvariableregion(Fragment)OS=HomosapiensPE=2SV=1	C	46	14	2	Y	13569
A0A0X9V9D6|A0A0X9V9D6_HUMAN	IBM-B2lightchainvariableregion(Fragment)OS=HomosapiensPE=2SV=1	C	41	7	3	Y	11384
A0A109PW74|A0A109PW74_HUMAN	IBM-B3lightchainvariableregion(Fragment)OS=HomosapiensPE=2SV=1	MDS-RS	35	6	1	N	11399
Q6IBB0|Q6IBB0_HUMAN	IFITM2proteinOS=HomosapiensGN=IFITM2PE=2SV=1	MDS-EB	12	1	1	Y	14560
H9NKY4|H9NKY4_HUMAN	IFITM3OS=HomosapiensGN=IFITM3PE=4SV=1	MDS-EB	12	1	1	Y	14636
H9NL12|H9NL12_HUMAN	IFITM3OS=HomosapiensGN=IFITM3PE=4SV=1	MDS-EB	12	1	1	Y	14682
H9NL19|H9NL19_HUMAN	IFITM3OS=HomosapiensGN=IFITM3PE=4SV=1	MDS-EB	12	1	1	Y	14614
S6B291|S6B291_HUMAN	IgGHchainOS=HomosapiensPE=1SV=1	C	66	106	6	Y	50871
S6BAN1|S6BAN1_HUMAN	IgGHchainOS=HomosapiensPE=1SV=1	MDS-RS	40	36	2	Y	33738
S6C4S0|S6C4S0_HUMAN	IgGHchainOS=HomosapiensPE=1SV=1	MDS-RS	35	25	1	Y	29398
S6AWD9|S6AWD9_HUMAN	IgGHchainOS=HomosapiensPE=2SV=1	C	46	48	3	Y	33303
S6AWF0|S6AWF0_HUMAN	IgGHchainOS=HomosapiensPE=2SV=1	C	31	19	1	Y	25491
S6B2A6|S6B2A6_HUMAN	IgGHchainOS=HomosapiensPE=2SV=1	C	36	28	1	Y	32167
S6BGE0|S6BGE0_HUMAN	IgGHchainOS=HomosapiensPE=2SV=1	C	38	35	1	Y	32182
S6AWG0|S6AWG0_HUMAN	IgGHchainOS=HomosapiensPE=2SV=1	MDS-EB	31	12	1	Y	24857
S6B2B6|S6B2B6_HUMAN	IgGHchainOS=HomosapiensPE=2SV=1	MDS-EB	30	16	1	Y	29360
S6BAP4|S6BAP4_HUMAN	IgGHchainOS=HomosapiensPE=2SV=1	MDS-RS	22	21	1	Y	29427
S6C4S4|S6C4S4_HUMAN	IgGHchainOS=HomosapiensPE=2SV=1	MDS-RS	24	18	1	Y	25324
S6BGD6|S6BGD6_HUMAN	IgGLchainOS=HomosapiensPE=1SV=1	C	61	40	2	Y	24824
S6AWD6|S6AWD6_HUMAN	IgGLchainOS=HomosapiensPE=2SV=1	C	52	9	2	Y	19450
S6AWE3|S6AWE3_HUMAN	IgGLchainOS=HomosapiensPE=2SV=1	C	41	13	1	Y	19945
S6B294|S6B294_HUMAN	IgGLchainOS=HomosapiensPE=2SV=1	C	52	16	2	Y	20110
S6BAR0|S6BAR0_HUMAN	IgGLchainOS=HomosapiensPE=2SV=1	C	57	25	3	Y	23122
S6C4R7|S6C4R7_HUMAN	IgGLchainOS=HomosapiensPE=2SV=1	C	44	17	3	Y	22513
S6B2C3|S6B2C3_HUMAN	IgGLchainOS=HomosapiensPE=2SV=1	MDS-EB	50	15	1	Y	20110
S6BGE9|S6BGE9_HUMAN	IgGLchainOS=HomosapiensPE=2SV=1	MDS-RS	50	10	1	Y	19928
A0A068LKQ2|A0A068LKQ2_HUMAN	Igheavychainvariableregion(Fragment)OS=HomosapiensPE=2SV=1	C	24	6	1	Y	13158
A0A068LKQ8|A0A068LKQ8_HUMAN	Igheavychainvariableregion(Fragment)OS=HomosapiensPE=2SV=1	C	39	5	2	Y	12449
A0A068LKR4|A0A068LKR4_HUMAN	Igheavychainvariableregion(Fragment)OS=HomosapiensPE=2SV=1	C	31	13	1	Y	12829
A0A068LN03|A0A068LN03_HUMAN	Igheavychainvariableregion(Fragment)OS=HomosapiensPE=2SV=1	C	36	9	1	Y	13384
A0A068LN17|A0A068LN17_HUMAN	Igheavychainvariableregion(Fragment)OS=HomosapiensPE=2SV=1	MDS-RS	24	2	1	Y	13328
A0A068LRW6|A0A068LRW6_HUMAN	Igheavychainvariableregion(Fragment)OS=HomosapiensPE=2SV=1	MDS-RS	32	4	2	Y	14004
A0A0F7T7M3|A0A0F7T7M3_HUMAN	IGHV1-2protein(Fragment)OS=HomosapiensGN=IGHV1-2PE=4SV=1	MDS-EB	25	2	1	Y	10764
A0A0F7T983|A0A0F7T983_HUMAN	IGHV1-2protein(Fragment)OS=HomosapiensGN=IGHV1-2PE=4SV=1	MDS-EB	13	2	1	Y	11192
A0A0F7SYK7|A0A0F7SYK7_HUMAN	IGHV1-46protein(Fragment)OS=HomosapiensGN=IGHV1-46PE=4SV=1	MDS-EB	29	2	1	Y	10173
A0A0F7SZ86|A0A0F7SZ86_HUMAN	IGHV2-70protein(Fragment)OS=HomosapiensGN=IGHV2-70PE=4SV=1	MDS-RS	46	4	2	Y	10163
A0A0F7T0G6|A0A0F7T0G6_HUMAN	IGHV2-70protein(Fragment)OS=HomosapiensGN=IGHV2-70PE=4SV=1	MDS-RS	45	4	2	Y	10260
A0A0F7TBJ0|A0A0F7TBJ0_HUMAN	IGHV3-72protein(Fragment)OS=HomosapiensGN=IGHV3-72PE=4SV=1	MDS-RS	24	5	1	N	10882
A0A0F7TC28|A0A0F7TC28_HUMAN	IGHV4-4protein(Fragment)OS=HomosapiensGN=IGHV4-4PE=4SV=1	MDS-EB	22	3	1	Y	10840
A0A0F7T891|A0A0F7T891_HUMAN	IGHV5-51protein(Fragment)OS=HomosapiensGN=IGHV5-51PE=4SV=1	MDS-EB	37	3	1	Y	11506
Q6P5S8|Q6P5S8_HUMAN	IGK@proteinOS=HomosapiensGN=IGK@PE=1SV=1	C	59	55	3	Y	25773
Q6PIL8|Q6PIL8_HUMAN	IGK@proteinOS=HomosapiensGN=IGK@PE=1SV=1	C	81	68	6	Y	25834
Q6PJF2|Q6PJF2_HUMAN	IGK@proteinOS=HomosapiensGN=IGK@PE=1SV=1	MDS-RS	69	67	1	Y	25521
Q5FWF9|Q5FWF9_HUMAN	IGL@proteinOS=HomosapiensGN=IGL@PE=1SV=1	C	63	31	3	Y	24795
Q6GMW3|Q6GMW3_HUMAN	IGL@proteinOS=HomosapiensGN=IGL@PE=1SV=1	MDS-RS	59	36	1	Y	24654
Q8N5F4|Q8N5F4_HUMAN	IGL@proteinOS=HomosapiensGN=IGL@PE=1SV=1	MDS-RS	70	40	1	Y	24961
Q6GMW4|Q6GMW4_HUMAN	IGL@proteinOS=HomosapiensGN=IGL@PE=2SV=1	MDS-EB	54	25	3	Y	24855
Q0ZCH6|Q0ZCH6_HUMAN	Immunglobulinheavychainvariableregion(Fragment)OS=HomosapiensPE=4SV=1	MDS-RS	45	11	1	Y	14336
Q0ZCI2|Q0ZCI2_HUMAN	Immunglobulinheavychainvariableregion(Fragment)OS=HomosapiensPE=4SV=1	MDS-RS	43	12	1	Y	13324
Q0KKI6|Q0KKI6_HUMAN	Immunoblobulinlightchain(Fragment)OS=HomosapiensPE=1SV=1	MDS-EB	55	50	2	Y	24030
P0DOX2|IGA2_HUMAN	Immunoglobulinalpha-2heavychainOS=HomosapiensPE=1SV=1	MDS-RS	45	29	1	Y	48935
P0DOX3|IGD_HUMAN	ImmunoglobulindeltaheavychainOS=HomosapiensPE=1SV=1	MDS-RS	8	4	2	N	56224
P0DOX5|IGG1_HUMAN	Immunoglobulingamma-1heavychainOS=HomosapiensPE=1SV=1	C	67	97	6	Y	49330
Q9NPP6|Q9NPP6_HUMAN	Immunoglobulinheavychainvariant(Fragment)OS=HomosapiensPE=2SV=1	MDS-RS	55	34	2	Y	44786
A0A286YEY4|A0A286YEY4_HUMAN	Immunoglobulinheavyconstantgamma2(Fragment)OS=HomosapiensGN=IGHG2PE=1SV=1	C	66	59	1	Y	43806
P01859|IGHG2_HUMAN	Immunoglobulinheavyconstantgamma2OS=HomosapiensGN=IGHG2PE=1SV=2	C	80	59	1	Y	35901
A0A286YFJ8|A0A286YFJ8_HUMAN	Immunoglobulinheavyconstantgamma4(Fragment)OS=HomosapiensGN=IGHG4PE=1SV=1	MDS-RS	57	55	1	Y	43832
P01861|IGHG4_HUMAN	Immunoglobulinheavyconstantgamma4OS=HomosapiensGN=IGHG4PE=1SV=1	MDS-RS	69	55	1	Y	35941
A0A1B0GUU9|A0A1B0GUU9_HUMAN	Immunoglobulinheavyconstantmu(Fragment)OS=HomosapiensGN=IGHMPE=1SV=1	MDS-EB	52	29	2	Y	51924
P01871|IGHM_HUMAN	ImmunoglobulinheavyconstantmuOS=HomosapiensGN=IGHMPE=1SV=4	C	67	39	4	Y	49440
A0A075B7D0|A0A075B7D0_HUMAN	Immunoglobulinheavyvariable1/OR15-1(non-functional)(Fragment)OS=HomosapiensGN=IGHV1OR15-1PE=1SV=1	MDS-RS	27	5	1	Y	13012
A0A087WYE8|A0A087WYE8_HUMAN	Immunoglobulinheavyvariable1/OR21-1(non-functional)(Fragment)OS=HomosapiensGN=IGHV1OR21-1PE=1SV=1	MDS-RS	27	5	1	Y	13023
A0A0C4DH35|A0A0C4DH35_HUMAN	Immunoglobulinheavyvariable12844(non-functional)(Fragment)OS=HomosapiensGN=IGHV3-35PE=1SV=1	C	30	10	1	Y	12810
A0A0C4DH36|A0A0C4DH36_HUMAN	Immunoglobulinheavyvariable13940(non-functional)(Fragment)OS=HomosapiensGN=IGHV3-38PE=1SV=1	MDS-RS	28	5	2	Y	12759
P01743|HV146_HUMAN	Immunoglobulinheavyvariable16803OS=HomosapiensGN=IGHV1-46PE=1SV=2	MDS-EB	22	2	1	Y	12933
A0A0A0MS15|HV349_HUMAN	Immunoglobulinheavyvariable17958OS=HomosapiensGN=IGHV3-49PE=3SV=1	MDS-EB	25	3	1	Y	13056
A0A075B6Q5|HV364_HUMAN	Immunoglobulinheavyvariable23437OS=HomosapiensGN=IGHV3-64PE=3SV=1	MDS-RS	28	5	1	N	12891
A0A0C4DH42|HV366_HUMAN	Immunoglobulinheavyvariable24167OS=HomosapiensGN=IGHV3-66PE=3SV=1	C	44	10	1	Y	12698
P01742|HV169_HUMAN	Immunoglobulinheavyvariable25204OS=HomosapiensGN=IGHV1-69PE=1SV=2	C	50	8	2	Y	12659
A0A0B4J1Y9|HV372_HUMAN	Immunoglobulinheavyvariable26359OS=HomosapiensGN=IGHV3-72PE=3SV=1	MDS-RS	73	17	2	Y	13203
A0A0B4J1V6|HV373_HUMAN	Immunoglobulinheavyvariable26724OS=HomosapiensGN=IGHV3-73PE=3SV=1	MDS-RS	33	8	1	Y	12858
A0A0B4J1X5|HV374_HUMAN	Immunoglobulinheavyvariable27089OS=HomosapiensGN=IGHV3-74PE=3SV=1	C	65	20	2	Y	12840
A0A075B7D8|A0A075B7D8_HUMAN	Immunoglobulinheavyvariable3/OR15-7(pseudogene)(Fragment)OS=HomosapiensGN=IGHV3OR15-7PE=1SV=1	MDS-RS	38	10	1	Y	13080
A0A075B7F0|A0A075B7F0_HUMAN	Immunoglobulinheavyvariable3/OR16-10(non-functional)(Fragment)OS=HomosapiensGN=IGHV3OR16-10PE=1SV=1	MDS-RS	41	7	1	Y	12579
A0A0J9YX35|HV64D_HUMAN	Immunoglobulinheavyvariable3-64DOS=HomosapiensGN=IGHV3-64DPE=3SV=1	C	41	13	2	Y	12823
P01766|HV313_HUMAN	Immunoglobulinheavyvariable41334OS=HomosapiensGN=IGHV3-13PE=1SV=2	MDS-RS	41	13	1	Y	12506
A0A0C4DH31|HV118_HUMAN	Immunoglobulinheavyvariable43101OS=HomosapiensGN=IGHV1-18PE=3SV=1	MDS-EB	39	5	2	Y	12820
P23083|HV102_HUMAN	Immunoglobulinheavyvariable43132OS=HomosapiensGN=IGHV1-2PE=1SV=2	MDS-EB	21	2	1	Y	13085
A0A0C4DH29|HV103_HUMAN	Immunoglobulinheavyvariable43160OS=HomosapiensGN=IGHV1-3PE=3SV=1	MDS-EB	22	2	1	Y	13008
P0DP01|HV108_HUMAN	Immunoglobulinheavyvariable43313OS=HomosapiensGN=IGHV1-8PE=3SV=1	MDS-RS	49	7	1	Y	12992
A0A0C4DH33|HV124_HUMAN	Immunoglobulinheavyvariable45292OS=HomosapiensGN=IGHV1-24PE=3SV=1	C	46	8	4	Y	12824
A0A0B4J1V2|HV226_HUMAN	Immunoglobulinheavyvariable46054OS=HomosapiensGN=IGHV2-26PE=3SV=1	MDS-RS	10	3	2	N	13182
P01591|IGJ_HUMAN	ImmunoglobulinJchainOS=HomosapiensGN=JCHAINPE=1SV=4	C	38	9	9	Y	18099
P0DOX7|IGK_HUMAN	ImmunoglobulinkappalightchainOS=HomosapiensPE=1SV=1	C	73	56	3	Y	23379
A0A075B7D4|A0A075B7D4_HUMAN	Immunoglobulinkappavariable1/OR2-108(non-functional)(Fragment)OS=HomosapiensGN=IGKV1OR2-108PE=1SV=1	C	34	6	1	Y	12535
P06310|KV230_HUMAN	Immunoglobulinkappavariable10990OS=HomosapiensGN=IGKV2-30PE=3SV=2	C	62	5	1	Y	13185
P01594|KV133_HUMAN	Immunoglobulinkappavariable12055OS=HomosapiensGN=IGKV1-33PE=1SV=2	MDS-EB	29	6	4	Y	12848
A0A075B6S9|A0A075B6S9_HUMAN	Immunoglobulinkappavariable13516(non-functional)(Fragment)OS=HomosapiensGN=IGKV1D-37PE=1SV=7	C	34	4	2	Y	12688
A0A087X0Q4|A0A087X0Q4_HUMAN	Immunoglobulinkappavariable14642OS=HomosapiensGN=IGKV2-40PE=1SV=1	C	63	9	3	Y	11434
A0A087WW87|KV240_HUMAN	Immunoglobulinkappavariable14642OS=HomosapiensGN=IGKV2-40PE=3SV=2	C	55	9	3	Y	13310
P01611|KVD12_HUMAN	Immunoglobulinkappavariable1D-12OS=HomosapiensGN=IGKV1D-12PE=1SV=2	C	46	8	2	Y	12620
A0A0B4J2D9|KVD13_HUMAN	Immunoglobulinkappavariable1D-13OS=HomosapiensGN=IGKV1D-13PE=3SV=1	C	34	7	3	Y	12569
P01601|KVD16_HUMAN	Immunoglobulinkappavariable1D-16(Fragment)OS=HomosapiensGN=IGKV1D-16PE=3SV=2	MDS-EB	47	6	1	Y	12730
P01593|KVD33_HUMAN	Immunoglobulinkappavariable1D-33OS=HomosapiensGN=IGKV1D-33PE=1SV=2	MDS-EB	29	6	4	Y	12848
A0A0B4J1Z2|KVD43_HUMAN	Immunoglobulinkappavariable1D-43OS=HomosapiensGN=IGKV1D-43PE=3SV=1	MDS-RS	10	3	2	Y	12989
P01615|KVD28_HUMAN	Immunoglobulinkappavariable2D-28OS=HomosapiensGN=IGKV2D-28PE=1SV=2	MDS-EB	66	6	1	Y	12957
A0A075B6S6|KVD30_HUMAN	Immunoglobulinkappavariable2D-30OS=HomosapiensGN=IGKV2D-30PE=3SV=1	MDS-EB	58	5	1	Y	13215
P01614|KVD40_HUMAN	Immunoglobulinkappavariable2D-40OS=HomosapiensGN=IGKV2D-40PE=1SV=2	C	55	9	3	Y	13310
A0A0C4DH90|A0A0C4DH90_HUMAN	Immunoglobulinkappavariable3/OR2-268(non-functional)(Fragment)OS=HomosapiensGN=IGKV3OR2-268PE=4SV=5	MDS-RS	23	8	1	Y	12586
A0A0A0MRZ8|KVD11_HUMAN	Immunoglobulinkappavariable3D-11OS=HomosapiensGN=IGKV3D-11PE=3SV=6	MDS-RS	48	17	1	Y	12625
A0A0C4DH25|KVD20_HUMAN	Immunoglobulinkappavariable3D-20OS=HomosapiensGN=IGKV3D-20PE=3SV=1	C	43	11	1	Y	12515
A0A0C4DH55|KVD07_HUMAN	Immunoglobulinkappavariable3D-7OS=HomosapiensGN=IGKV3D-7PE=3SV=5	C	23	8	1	Y	13148
P0DP09|KV113_HUMAN	Immunoglobulinkappavariable41275OS=HomosapiensGN=IGKV1-13PE=3SV=1	C	34	7	3	Y	12569
P04430|KV116_HUMAN	Immunoglobulinkappavariable42370OS=HomosapiensGN=IGKV1-16PE=1SV=2	C	34	7	2	Y	12618
P01599|KV117_HUMAN	Immunoglobulinkappavariable42736OS=HomosapiensGN=IGKV1-17PE=1SV=2	C	47	10	1	Y	12779
P06312|KV401_HUMAN	Immunoglobulinkappavariable43104OS=HomosapiensGN=IGKV4-1PE=1SV=1	C	45	17	1	Y	13380
A0A0C4DH72|KV106_HUMAN	Immunoglobulinkappavariable43252OS=HomosapiensGN=IGKV1-6PE=3SV=1	C	47	8	1	Y	12697
A0A075B6H7|A0A075B6H7_HUMAN	Immunoglobulinkappavariable43284(non-functional)(Fragment)OS=HomosapiensGN=IGKV3-7PE=1SV=1	MDS-EB	36	5	1	Y	12783
A0A0C4DH69|KV109_HUMAN	Immunoglobulinkappavariable43344OS=HomosapiensGN=IGKV1-9PE=3SV=1	MDS-EB	44	3	1	Y	12715
P04433|KV311_HUMAN	Immunoglobulinkappavariable43407OS=HomosapiensGN=IGKV3-11PE=1SV=1	C	48	17	1	Y	12575
A0A0C4DH73|KV112_HUMAN	Immunoglobulinkappavariable43435OS=HomosapiensGN=IGKV1-12PE=3SV=1	C	46	8	2	Y	12645
A0A0C4DH68|KV224_HUMAN	Immunoglobulinkappavariable45323OS=HomosapiensGN=IGKV2-24PE=3SV=1	C	62	6	4	Y	13079
A0A075B6P5|KV228_HUMAN	Immunoglobulinkappavariable46784OS=HomosapiensGN=IGKV2-28PE=3SV=1	MDS-EB	66	6	1	Y	12957
A2NJV5|KV229_HUMAN	Immunoglobulinkappavariable47150OS=HomosapiensGN=IGKV2-29PE=3SV=2	C	37	4	2	Y	13085
A0A0A0MT36|KVD21_HUMAN	Immunoglobulinkappavariable6D-21OS=HomosapiensGN=IGKV6D-21PE=3SV=1	MDS-EB	25	2	2	N	12340
A0M8Q6|IGLC7_HUMAN	Immunoglobulinlambdaconstant7OS=HomosapiensGN=IGLC7PE=1SV=3	C	67	9	4	Y	11254
P15814|IGLL1_HUMAN	Immunoglobulinlambda-likepolypeptide1OS=HomosapiensGN=IGLL1PE=1SV=1	MDS-RS	11	6	3	Y	22963
A0A0G2JS06|LV539_HUMAN	Immunoglobulinlambdavariable14366OS=HomosapiensGN=IGLV5-39PE=3SV=1	MDS-RS	13	1	1	N	13394
P01703|LV140_HUMAN	Immunoglobulinlambdavariable14611OS=HomosapiensGN=IGLV1-40PE=1SV=2	C	43	7	1	Y	12302
A0A0G2JSC0|A0A0G2JSC0_HUMAN	Immunoglobulinlambdavariable16558(Fragment)OS=HomosapiensGN=IGLV5-45PE=1SV=1	MDS-RS	13	1	1	N	13215
A0A087WSX0|LV545_HUMAN	Immunoglobulinlambdavariable16558OS=HomosapiensGN=IGLV5-45PE=3SV=1	MDS-RS	13	1	1	N	13162
A0A0B4J1Y8|LV949_HUMAN	Immunoglobulinlambdavariable18142OS=HomosapiensGN=IGLV9-49PE=1SV=1	MDS-RS	8	1	1	N	13024
A0A075B6I0|LV861_HUMAN	Immunoglobulinlambdavariable22494OS=HomosapiensGN=IGLV8-61PE=3SV=7	MDS-RS	20	3	2	Y	12814
A0A075B6J9|LV218_HUMAN	Immunoglobulinlambdavariable43132OS=HomosapiensGN=IGLV2-18PE=3SV=2	MDS-RS	29	6	2	Y	12412
A0A075B6K5|LV39_HUMAN	Immunoglobulinlambdavariable43346OS=HomosapiensGN=IGLV3-9PE=3SV=1	C	37	11	1	Y	12332
P01706|LV211_HUMAN	Immunoglobulinlambdavariable43406OS=HomosapiensGN=IGLV2-11PE=1SV=2	MDS-RS	27	6	2	Y	12644
P01718|LV327_HUMAN	Immunoglobulinlambdavariable46447OS=HomosapiensGN=IGLV3-27PE=1SV=2	MDS-RS	35	7	1	Y	12165
A2N7P4|A2N7P4_HUMAN	Immunoglobulinmu-chainD-J4-region(Fragment)OS=HomosapiensGN=IGHMPE=4SV=1	MDS-EB	22	2	1	Y	13299
P0DOX6|IGM_HUMAN	ImmunoglobulinmuheavychainOS=HomosapiensPE=1SV=1	MDS-EB	37	23	1	Y	63486
A2NH53|A2NH53_HUMAN	ImmunogobulinkappaVJregion(Fragment)OS=HomosapiensPE=4SV=1	C	31	6	2	Y	12196
A2NH54|A2NH54_HUMAN	ImmunogobulinkappaVJregion(Fragment)OS=HomosapiensPE=4SV=1	C	31	6	2	Y	11904
A2NH55|A2NH55_HUMAN	ImmunogobulinkappaVJregion(Fragment)OS=HomosapiensPE=4SV=1	C	31	6	2	Y	11890
Q9ULB6|Q9ULB6_HUMAN	Imunoglobulinheavychain(Fragment)OS=HomosapiensGN=VHPE=4SV=1	MDS-RS	66	11	2	Y	10527
P35858|ALS_HUMAN	Insulin-likegrowthfactor-bindingproteincomplexacidlabilesubunitOS=HomosapiensGN=IGFALSPE=1SV=1	MDS-EB	4	1	1	N	66035
P11215|ITAM_HUMAN	Integrinalpha-MOS=HomosapiensGN=ITGAMPE=1SV=2	MDS-EB	2	2	1	Y	127178
B4E0R1|B4E0R1_HUMAN	IntegrinbetaOS=HomosapiensPE=2SV=1	MDS-EB	6	3	3	N	77355
D3DRR6|D3DRR6_HUMAN	Inter-alpha(Globulin)inhibitorH2isoformCRA_aOS=HomosapiensGN=ITIH2PE=4SV=1	MDS-EB	41	26	26	Y	106569
A2RTY6|A2RTY6_HUMAN	Inter-alpha(Globulin)inhibitorH2OS=HomosapiensGN=ITIH2PE=2SV=1	C	38	37	37	Y	106436
B2RMS9|B2RMS9_HUMAN	Inter-alpha(Globulin)inhibitorH4(PlasmaKallikrein-sensitiveglycoprotein)OS=HomosapiensGN=ITIH4PE=2SV=1	C	51	48	48	Y	103362
P19827|ITIH1_HUMAN	Inter-alpha-trypsininhibitorheavychainH1OS=HomosapiensGN=ITIH1PE=1SV=3	C	42	28	26	Y	101389
P19823|ITIH2_HUMAN	Inter-alpha-trypsininhibitorheavychainH2OS=HomosapiensGN=ITIH2PE=1SV=2	C	38	37	37	Y	106463
A0A087WW43|A0A087WW43_HUMAN	Inter-alpha-trypsininhibitorheavychainH3OS=HomosapiensGN=ITIH3PE=1SV=1	MDS-EB	33	15	15	Y	75078
Q06033|ITIH3_HUMAN	Inter-alpha-trypsininhibitorheavychainH3OS=HomosapiensGN=ITIH3PE=1SV=2	C	18	14	14	N	99849
Q14624|ITIH4_HUMAN	Inter-alpha-trypsininhibitorheavychainH4OS=HomosapiensGN=ITIH4PE=1SV=4	C	51	48	48	Y	103357
A0A024R210|A0A024R210_HUMAN	Interferoninducedtransmembraneprotein1(9-27)isoformCRA_aOS=HomosapiensGN=IFITM1PE=4SV=1	MDS-EB	13	1	1	Y	13938
P13164|IFM1_HUMAN	Interferon-inducedtransmembraneprotein1OS=HomosapiensGN=IFITM1PE=1SV=3	MDS-EB	13	1	1	Y	13964
H7BYV1|H7BYV1_HUMAN	Interferon-inducedtransmembraneprotein2(Fragment)OS=HomosapiensGN=IFITM2PE=4SV=1	MDS-EB	22	1	1	Y	8206
E9PQN9|E9PQN9_HUMAN	Interferon-inducedtransmembraneprotein2OS=HomosapiensGN=IFITM2PE=1SV=1	MDS-EB	14	1	1	Y	12391
Q01629|IFM2_HUMAN	Interferon-inducedtransmembraneprotein2OS=HomosapiensGN=IFITM2PE=1SV=2	MDS-EB	12	1	1	Y	14632
E9PS44|E9PS44_HUMAN	Interferon-inducedtransmembraneprotein3OS=HomosapiensGN=IFITM3PE=1SV=1	MDS-EB	14	1	1	Y	12256
Q01628|IFM3_HUMAN	Interferon-inducedtransmembraneprotein3OS=HomosapiensGN=IFITM3PE=1SV=2	MDS-EB	12	1	1	Y	14632
P29622|KAIN_HUMAN	KallistatinOS=HomosapiensGN=SERPINA4PE=1SV=3	MDS-EB	17	5	5	N	48542
P23276|KELL_HUMAN	KellbloodgroupglycoproteinOS=HomosapiensGN=KELPE=1SV=2	MDS-EB	1	1	1	N	82824
H0Y718|H0Y718_HUMAN	Kinesin-likeprotein(Fragment)OS=HomosapiensGN=KIF6PE=3SV=1	MDS-RS	4	2	2	Y	78627
Q86VH2|KIF27_HUMAN	Kinesin-likeproteinKIF27OS=HomosapiensGN=KIF27PE=2SV=1	MDS-RS	0	1	1	N	160282
Q6ZMV9|KIF6_HUMAN	Kinesin-likeproteinKIF6OS=HomosapiensGN=KIF6PE=1SV=3	MDS-RS	4	2	2	Y	92569
J3KNA1|J3KNA1_HUMAN	Kinesin-likeproteinOS=HomosapiensGN=KIF5APE=1SV=1	MDS-RS	1	2	1	Y	107253
B7ZKX5|B7ZKX5_HUMAN	Kinesin-likeproteinOS=HomosapiensGN=KIF6PE=2SV=1	MDS-RS	4	2	2	Y	90583
Q17RI8|Q17RI8_HUMAN	Kinesin-likeproteinOS=HomosapiensGN=KIF6PE=2SV=1	MDS-RS	4	2	2	Y	86244
A0A1U9X7X5|A0A1U9X7X5_HUMAN	Kinesin-likeproteinOS=HomosapiensPE=3SV=1	MDS-EB	2	1	1	N	73776
D3DNU8|D3DNU8_HUMAN	Kininogen1isoformCRA_aOS=HomosapiensGN=KNG1PE=4SV=1	C	63	31	4	Y	47853
B4E1C2|B4E1C2_HUMAN	Kininogen1isoformCRA_bOS=HomosapiensGN=KNG1PE=2SV=1	MDS-RS	39	28	1	Y	71915
P01042|KNG1_HUMAN	Kininogen-1OS=HomosapiensGN=KNG1PE=1SV=2	MDS-RS	39	28	1	Y	71957
A2NXP9|A2NXP9_HUMAN	Klightchainvariableregion(Fragment)OS=HomosapiensPE=2SV=1	C	61	16	1	Y	12009
A0JNT2|A0JNT2_HUMAN	KRT83proteinOS=HomosapiensGN=KRT83PE=2SV=1	MDS-EB	2	1	1	N	49641
A0A161I202|A0A161I202_HUMAN	LactoferrinOS=HomosapiensGN=LTFPE=2SV=1	MDS-EB	52	37	1	Y	78338
W8QEY1|W8QEY1_HUMAN	LactoferrinOS=HomosapiensPE=2SV=1	MDS-EB	52	37	1	Y	78382
E7EQB2|E7EQB2_HUMAN	Lactotransferrin(Fragment)OS=HomosapiensGN=LTFPE=1SV=1	MDS-EB	53	37	1	Y	76626
P02788|TRFL_HUMAN	LactotransferrinOS=HomosapiensGN=LTFPE=1SV=6	MDS-EB	52	37	1	Y	78182
A2NUT2|A2NUT2_HUMAN	Lambda-chain(AA-20to215)OS=HomosapiensPE=1SV=1	MDS-EB	54	27	1	Y	24655
Q8TCF0|Q8TCF0_HUMAN	LBPproteinOS=HomosapiensGN=LBPPE=2SV=1	MDS-EB	8	2	2	N	52934
A0A0S2Z3Y1|A0A0S2Z3Y1_HUMAN	Lectingalactoside-bindingsoluble3bindingproteinisoform1(Fragment)OS=HomosapiensGN=LGALS3BPPE=2SV=1	MDS-EB	12	6	6	Y	65331
Q68CK4|Q68CK4_HUMAN	Leucine-richalpha-2-glycoproteinOS=HomosapiensGN=HMFT1766PE=2SV=1	C	38	13	11	Y	38168
P02750|A2GL_HUMAN	Leucine-richalpha-2-glycoproteinOS=HomosapiensGN=LRG1PE=1SV=2	C	38	13	11	Y	38178
P30740|ILEU_HUMAN	LeukocyteelastaseinhibitorOS=HomosapiensGN=SERPINB1PE=1SV=1	MDS-EB	22	7	7	Y	42742
A0A140VK27|A0A140VK27_HUMAN	LeukotrieneA(4)hydrolaseOS=HomosapiensPE=2SV=1	MDS-EB	4	2	2	Y	69285
B4DVZ8|B4DVZ8_HUMAN	LeukotrieneA(4)hydrolaseOS=HomosapiensPE=2SV=1	MDS-EB	4	2	2	Y	63830
P09960|LKHA4_HUMAN	LeukotrieneA-4hydrolaseOS=HomosapiensGN=LTA4HPE=1SV=2	MDS-EB	4	2	2	Y	69285
A2NYV3|A2NYV3_HUMAN	LightchainFab(Fragment)OS=HomosapiensPE=2SV=1	MDS-EB	65	5	1	Y	11303
A2NYV4|A2NYV4_HUMAN	LightchainFab(Fragment)OS=HomosapiensPE=2SV=1	MDS-EB	19	2	1	N	11690
P18428|LBP_HUMAN	Lipopolysaccharide-bindingproteinOS=HomosapiensGN=LBPPE=1SV=3	MDS-EB	8	2	2	N	53384
Q1HP67|Q1HP67_HUMAN	LipoproteinLp(A)OS=HomosapiensGN=LPAPE=3SV=1	MDS-RS	2	5	2	Y	226514
A8MW50|A8MW50_HUMAN	L-lactatedehydrogenase(Fragment)OS=HomosapiensGN=LDHBPE=1SV=1	MDS-EB	12	2	1	Y	25218
P00338|LDHA_HUMAN	L-lactatedehydrogenaseAchainOS=HomosapiensGN=LDHAPE=1SV=2	MDS-EB	12	4	3	Y	36689
P07195|LDHB_HUMAN	L-lactatedehydrogenaseBchainOS=HomosapiensGN=LDHBPE=1SV=2	MDS-EB	8	2	1	Y	36639
V9HWB9|V9HWB9_HUMAN	L-lactatedehydrogenaseOS=HomosapiensGN=HEL-S-133PPE=2SV=1	MDS-EB	12	4	3	Y	36689
Q5U077|Q5U077_HUMAN	L-lactatedehydrogenaseOS=HomosapiensGN=HEL-S-281PE=2SV=1	MDS-EB	8	2	1	Y	36639
A4D1L2|A4D1L2_HUMAN	LOC389556OS=HomosapiensGN=LOC389556PE=4SV=1	MDS-RS	8	1	1	N	20167
Q53FI1|Q53FI1_HUMAN	L-plastinvariant(Fragment)OS=HomosapiensPE=2SV=1	C	2	1	1	N	70259
Q59GX5|Q59GX5_HUMAN	L-plastinvariant(Fragment)OS=HomosapiensPE=2SV=1	MDS-RS	3	1	1	N	55719
P51884|LUM_HUMAN	LumicanOS=HomosapiensGN=LUMPE=1SV=2	C	25	7	6	N	38429
A0A024RDT4|A0A024RDT4_HUMAN	Lymphocytecytosolicprotein1(L-plastin)isoformCRA_aOS=HomosapiensGN=LCP1PE=4SV=1	C	2	1	1	N	70289
H0Y5J3|H0Y5J3_HUMAN	Lysine-specificdemethylase6A(Fragment)OS=HomosapiensGN=KDM6APE=1SV=1	MDS-RS	2	1	1	N	114054
P61626|LYSC_HUMAN	LysozymeCOS=HomosapiensGN=LYZPE=1SV=1	C	9	2	2	N	16537
B2R4C5|B2R4C5_HUMAN	LysozymeOS=HomosapiensGN=LYZPE=2SV=1	C	9	2	2	N	16537
B4DYD1|B4DYD1_HUMAN	LysozymeOS=HomosapiensPE=2SV=1	MDS-RS	3	1	1	N	54767
Q9Y4C4|MFHA1_HUMAN	Malignantfibroushistiocytoma-amplifiedsequence1OS=HomosapiensGN=MFHAS1PE=1SV=2	MDS-EB	1	1	1	N	116950
P11226|MBL2_HUMAN	Mannose-bindingproteinCOS=HomosapiensGN=MBL2PE=1SV=2	MDS-RS	4	1	1	N	26144
P08582|TRFM_HUMAN	MelanotransferrinOS=HomosapiensGN=MELTFPE=1SV=2	C	3	6	2	Y	80215
Q9NP29|Q9NP29_HUMAN	Microfibrillarprotein2(Fragment)OS=HomosapiensPE=2SV=1	MDS-EB	20	7	1	Y	14163
H3BPE1|H3BPE1_HUMAN	Microtubule-actincross-linkingfactor1isoforms1/2/3/5OS=HomosapiensGN=MACF1PE=1SV=1	MDS-RS	0	2	1	N	856894
Q9UPN3|MACF1_HUMAN	Microtubule-actincross-linkingfactor1isoforms1/2/3/5OS=HomosapiensGN=MACF1PE=1SV=4	MDS-RS	0	2	1	N	838323
P26038|MOES_HUMAN	MoesinOS=HomosapiensGN=MSNPE=1SV=3	MDS-EB	8	5	5	Y	67820
D6RFL4|D6RFL4_HUMAN	MonocytedifferentiationantigenCD14(Fragment)OS=HomosapiensGN=CD14PE=1SV=1	MDS-EB	19	2	2	N	23313
P08571|CD14_HUMAN	MonocytedifferentiationantigenCD14OS=HomosapiensGN=CD14PE=1SV=2	MDS-EB	11	2	2	N	40076
F1C4A7|F1C4A7_HUMAN	MonocytedifferentiationantigenCD14OS=HomosapiensGN=CD14PE=4SV=1	MDS-EB	11	2	2	N	40058
B2R888|B2R888_HUMAN	MonocytedifferentiationantigenCD14OS=HomosapiensPE=2SV=1	MDS-EB	11	2	2	N	40048
A0A0X9V981|A0A0X9V981_HUMAN	MS-A2lightchainvariableregion(Fragment)OS=HomosapiensPE=2SV=1	MDS-EB	42	3	1	N	11468
A0A0X9USK2|A0A0X9USK2_HUMAN	MS-A6heavychainvariableregion(Fragment)OS=HomosapiensPE=2SV=1	MDS-RS	10	1	1	N	12732
A0A0X9UWJ6|A0A0X9UWJ6_HUMAN	MS-B1lightchainvariableregion(Fragment)OS=HomosapiensPE=2SV=1	MDS-RS	37	6	1	Y	11501
A0A125U0U7|A0A125U0U7_HUMAN	MS-C1heavychainvariableregion(Fragment)OS=HomosapiensPE=2SV=1	MDS-RS	35	11	1	Y	13097
A0A109PW33|A0A109PW33_HUMAN	MS-C1lightchainvariableregion(Fragment)OS=HomosapiensPE=2SV=1	MDS-RS	39	6	1	Y	11796
A0A109PS45|A0A109PS45_HUMAN	MS-D1heavychainvariableregion(Fragment)OS=HomosapiensPE=2SV=1	MDS-RS	28	3	1	Y	13353
A0A0X9T7T4|A0A0X9T7T4_HUMAN	MS-D3heavychainvariableregion(Fragment)OS=HomosapiensPE=2SV=1	C	31	13	1	Y	15052
A0A120HF61|A0A120HF61_HUMAN	MS-E1lightchainvariableregion(Fragment)OS=HomosapiensPE=2SV=1	MDS-EB	17	1	1	Y	11562
A0A125U0V1|A0A125U0V1_HUMAN	MS-F1heavychainvariableregion(Fragment)OS=HomosapiensPE=2SV=1	C	40	9	2	Y	13509
A0A0X9V9B3|A0A0X9V9B3_HUMAN	MS-F1lightchainvariableregion(Fragment)OS=HomosapiensPE=2SV=1	C	33	4	3	Y	12108
Q8WXI7|MUC16_HUMAN	Mucin-16OS=HomosapiensGN=MUC16PE=1SV=3	MDS-RS	0	1	1	Y	1519216
Q7Z7N1|Q7Z7N1_HUMAN	MutantcoagulationfactorIX(Fragment)OS=HomosapiensPE=4SV=1	MDS-RS	13	1	1	N	7651
A0A0K2BMD8|A0A0K2BMD8_HUMAN	Mutanthemoglobinalpha2globinchainOS=HomosapiensGN=HBA2PE=3SV=1	MDS-RS	99	30	7	Y	15258
Q5VUU6|Q5VUU6_HUMAN	MyeloidcellnucleardifferentiationantigenisoformCRA_aOS=HomosapiensGN=MNDAPE=2SV=1	MDS-EB	18	7	7	Y	45836
P41218|MNDA_HUMAN	MyeloidcellnucleardifferentiationantigenOS=HomosapiensGN=MNDAPE=1SV=1	MDS-EB	18	7	7	Y	45836
P05164|PERM_HUMAN	MyeloperoxidaseOS=HomosapiensGN=MPOPE=1SV=1	MDS-EB	41	29	28	Y	83869
A5YM51|A5YM51_HUMAN	MYH7protein(Fragment)OS=HomosapiensGN=MYH7PE=2SV=1	MDS-RS	3	5	2	N	223022
A0A087WVF8|A0A087WVF8_HUMAN	MyomegalinOS=HomosapiensGN=PDE4DIPPE=1SV=1	MDS-RS	1	2	1	N	254066
A0A0A0MRM0|A0A0A0MRM0_HUMAN	MyomegalinOS=HomosapiensGN=PDE4DIPPE=1SV=1	MDS-RS	1	2	1	N	265100
A0A0A0MRM1|A0A0A0MRM1_HUMAN	MyomegalinOS=HomosapiensGN=PDE4DIPPE=1SV=1	MDS-RS	1	2	1	N	267198
A0A075B749|A0A075B749_HUMAN	MyomegalinOS=HomosapiensGN=PDE4DIPPE=1SV=2	MDS-RS	0	2	1	N	280466
Q9UKX2|MYH2_HUMAN	Myosin-2OS=HomosapiensGN=MYH2PE=1SV=1	MDS-RS	3	6	1	N	223042
Q9Y623|MYH4_HUMAN	Myosin-4OS=HomosapiensGN=MYH4PE=2SV=2	MDS-RS	2	4	1	N	223069
P13533|MYH6_HUMAN	Myosin-6OS=HomosapiensGN=MYH6PE=1SV=5	MDS-RS	3	5	2	N	223733
P12883|MYH7_HUMAN	Myosin-7OS=HomosapiensGN=MYH7PE=1SV=5	MDS-RS	3	5	2	N	223095
P35579|MYH9_HUMAN	Myosin-9OS=HomosapiensGN=MYH9PE=1SV=4	MDS-EB	16	26	4	Y	226530
A0A024R1N1|A0A024R1N1_HUMAN	Myosinheavypolypeptide9non-muscleisoformCRA_aOS=HomosapiensGN=MYH9PE=3SV=1	MDS-EB	16	26	4	Y	226530
P05976|MYL1_HUMAN	Myosinlightchain43160skeletalmuscleisoformOS=HomosapiensGN=MYL1PE=2SV=3	MDS-RS	19	3	3	N	21145
F8VPF3|F8VPF3_HUMAN	Myosinlightpolypeptide6(Fragment)OS=HomosapiensGN=MYL6PE=1SV=1	MDS-EB	35	4	4	Y	14436
B7Z6Z4|B7Z6Z4_HUMAN	Myosinlightpolypeptide6OS=HomosapiensGN=MYL6PE=1SV=1	MDS-EB	19	4	4	Y	26707
F8W1R7|F8W1R7_HUMAN	Myosinlightpolypeptide6OS=HomosapiensGN=MYL6PE=1SV=1	MDS-EB	32	4	4	Y	16290
G3V1V0|G3V1V0_HUMAN	Myosinlightpolypeptide6OS=HomosapiensGN=MYL6PE=1SV=1	MDS-EB	29	4	4	Y	18037
G8JLA2|G8JLA2_HUMAN	Myosinlightpolypeptide6OS=HomosapiensGN=MYL6PE=1SV=1	MDS-EB	30	4	4	Y	17089
J3KND3|J3KND3_HUMAN	Myosinlightpolypeptide6OS=HomosapiensGN=MYL6PE=1SV=1	MDS-EB	30	4	4	Y	17058
P60660|MYL6_HUMAN	Myosinlightpolypeptide6OS=HomosapiensGN=MYL6PE=1SV=2	MDS-EB	30	4	4	Y	16930
Q9UL89|Q9UL89_HUMAN	Myosin-reactiveimmunoglobulinheavychainvariableregion(Fragment)OS=HomosapiensPE=2SV=1	C	52	7	2	Y	12605
Q9UL90|Q9UL90_HUMAN	Myosin-reactiveimmunoglobulinheavychainvariableregion(Fragment)OS=HomosapiensPE=2SV=1	C	82	18	1	Y	12437
Q9UL88|Q9UL88_HUMAN	Myosin-reactiveimmunoglobulinheavychainvariableregion(Fragment)OS=HomosapiensPE=2SV=1	MDS-EB	29	5	1	Y	14142
Q9UL92|Q9UL92_HUMAN	Myosin-reactiveimmunoglobulinheavychainvariableregion(Fragment)OS=HomosapiensPE=2SV=1	MDS-EB	21	2	1	Y	13580
Q9UL94|Q9UL94_HUMAN	Myosin-reactiveimmunoglobulinheavychainvariableregion(Fragment)OS=HomosapiensPE=2SV=1	MDS-EB	20	2	1	Y	13205
Q9UL86|Q9UL86_HUMAN	Myosin-reactiveimmunoglobulinkappachainvariableregion(Fragment)OS=HomosapiensPE=2SV=1	C	42	8	2	Y	11928
Q9UL70|Q9UL70_HUMAN	Myosin-reactiveimmunoglobulinlightchainvariableregion(Fragment)OS=HomosapiensPE=2SV=1	MDS-RS	37	7	1	Y	11633
Q9UL81|Q9UL81_HUMAN	Myosin-reactiveimmunoglobulinlightchainvariableregion(Fragment)OS=HomosapiensPE=2SV=1	MDS-EB	71	8	1	Y	11501
J3QRS3|J3QRS3_HUMAN	Myosinregulatorylightchain12AOS=HomosapiensGN=MYL12APE=1SV=1	MDS-EB	12	2	2	N	20457
P19105|ML12A_HUMAN	Myosinregulatorylightchain12AOS=HomosapiensGN=MYL12APE=1SV=2	MDS-EB	12	2	2	N	19794
O14950|ML12B_HUMAN	Myosinregulatorylightchain12BOS=HomosapiensGN=MYL12BPE=1SV=2	MDS-EB	12	2	2	N	19779
Q53HL1|Q53HL1_HUMAN	MyosinregulatorylightchainMRCL3variant(Fragment)OS=HomosapiensPE=2SV=1	MDS-EB	12	2	2	N	19793
A0A1W6IYI3|A0A1W6IYI3_HUMAN	N90-VRC38.01heavychainvariableregion(Fragment)OS=HomosapiensPE=2SV=1	MDS-RS	21	4	1	Y	13510
A0A1W6IYJ0|A0A1W6IYJ0_HUMAN	N90-VRC38.03heavychainvariableregion(Fragment)OS=HomosapiensPE=2SV=1	C	21	4	2	Y	13580
A0A1W6IYI6|A0A1W6IYI6_HUMAN	N90-VRC38.07heavychainvariableregion(Fragment)OS=HomosapiensPE=2SV=1	MDS-RS	21	4	1	Y	13665
A0A1W6IYL0|A0A1W6IYL0_HUMAN	N90-VRC38.07lightchainvariableregion(Fragment)OS=HomosapiensPE=2SV=1	C	26	3	1	Y	12371
A0A1W6IYI5|A0A1W6IYI5_HUMAN	N90-VRC38.08heavychainvariableregion(Fragment)OS=HomosapiensPE=2SV=1	C	28	5	3	Y	13519
Q96PD5|PGRP2_HUMAN	N-acetylmuramoyl-L-alanineamidaseOS=HomosapiensGN=PGLYRP2PE=1SV=1	C	33	12	12	Y	62217
A2NKM7|A2NKM7_HUMAN	NANUC-2heavychain(Fragment)OS=HomosapiensPE=2SV=1	MDS-RS	35	12	1	Y	14604
H0Y786|H0Y786_HUMAN	Nebulin(Fragment)OS=HomosapiensGN=NEBPE=1SV=1	MDS-EB	0	2	1	N	348954
A0A087X1N7|A0A087X1N7_HUMAN	NebulinOS=HomosapiensGN=NEBPE=1SV=1	MDS-EB	0	2	1	N	990870
P20929|NEBU_HUMAN	NebulinOS=HomosapiensGN=NEBPE=1SV=5	C	0	1	1	N	772931
P59665|DEF1_HUMAN	Neutrophildefensin1OS=HomosapiensGN=DEFA1PE=1SV=1	C	20	3	3	Y	10201
P59666|DEF3_HUMAN	Neutrophildefensin3OS=HomosapiensGN=DEFA3PE=1SV=1	C	20	3	3	Y	10245
P08246|ELNE_HUMAN	NeutrophilelastaseOS=HomosapiensGN=ELANEPE=1SV=1	MDS-EB	53	18	18	Y	28518
X6R8F3|X6R8F3_HUMAN	Neutrophilgelatinase-associatedlipocalinOS=HomosapiensGN=LCN2PE=1SV=1	MDS-EB	29	5	5	Y	22788
P80188|NGAL_HUMAN	Neutrophilgelatinase-associatedlipocalinOS=HomosapiensGN=LCN2PE=1SV=2	MDS-EB	29	5	5	Y	22588
B2ZDQ1|B2ZDQ1_HUMAN	Neutrophilgelatinase-associatedlipocalinOS=HomosapiensGN=NGALPE=2SV=1	MDS-EB	29	5	5	Y	22687
A0A0U4BW16|A0A0U4BW16_HUMAN	Non-musclemyosinheavychain9OS=HomosapiensGN=MYH9PE=2SV=1	MDS-EB	13	22	1	Y	226515
P22392|NDKB_HUMAN	NucleosidediphosphatekinaseBOS=HomosapiensGN=NME2PE=1SV=1	MDS-EB	11	1	1	Y	17298
Q5VST9|OBSCN_HUMAN	ObscurinOS=HomosapiensGN=OBSCNPE=1SV=3	MDS-RS	0	2	1	N	868496
A6NGQ3|A6NGQ3_HUMAN	ObscurinOS=HomosapiensGN=OBSCNPE=1SV=5	MDS-RS	0	2	1	N	973018
A0A126GW91|A0A126GW91_HUMAN	OlfactoryreceptorOS=HomosapiensGN=OR6A2PE=3SV=1	MDS-RS	3	1	1	N	36154
A0A087WXV6|A0A087WXV6_HUMAN	OTUdomain-containingprotein5OS=HomosapiensGN=OTUD5PE=1SV=1	MDS-RS	3	1	1	Y	57991
V9HWP0|V9HWP0_HUMAN	PentaxinOS=HomosapiensGN=HEL-S-92nPE=2SV=1	C	33	9	8	N	25387
O75594|PGRP1_HUMAN	Peptidoglycanrecognitionprotein1OS=HomosapiensGN=PGLYRP1PE=1SV=1	MDS-EB	8	1	1	Y	21731
P62937|PPIA_HUMAN	Peptidyl-prolylcis-transisomeraseAOS=HomosapiensGN=PPIAPE=1SV=2	MDS-RS	56	6	6	Y	18012
V9HWF5|V9HWF5_HUMAN	Peptidyl-prolylcis-transisomeraseOS=HomosapiensGN=HEL-S-69pPE=1SV=1	MDS-RS	56	6	6	Y	18012
A8K486|A8K486_HUMAN	Peptidyl-prolylcis-transisomeraseOS=HomosapiensPE=2SV=1	MDS-RS	56	6	6	Y	18013
Q14197|ICT1_HUMAN	Peptidyl-tRNAhydrolaseICT1mitochondrialOS=HomosapiensGN=MRPL58PE=1SV=1	MDS-RS	7	1	1	N	23630
A0A0A0MSI0|A0A0A0MSI0_HUMAN	Peroxiredoxin-1(Fragment)OS=HomosapiensGN=PRDX1PE=1SV=1	MDS-RS	19	3	2	N	18976
A0A0A0MRQ5|A0A0A0MRQ5_HUMAN	Peroxiredoxin-1OS=HomosapiensGN=PRDX1PE=1SV=1	MDS-RS	33	3	2	N	10676
Q06830|PRDX1_HUMAN	Peroxiredoxin-1OS=HomosapiensGN=PRDX1PE=1SV=1	MDS-RS	16	3	2	N	22110
P32119|PRDX2_HUMAN	Peroxiredoxin-2OS=HomosapiensGN=PRDX2PE=1SV=5	C	39	9	8	N	21892
P80108|PHLD_HUMAN	Phosphatidylinositol-glycan-specificphospholipaseDOS=HomosapiensGN=GPLD1PE=1SV=3	MDS-RS	1	1	1	N	92336
P00558|PGK1_HUMAN	Phosphoglyceratekinase1OS=HomosapiensGN=PGK1PE=1SV=3	MDS-EB	15	4	4	Y	44615
V9HWF4|V9HWF4_HUMAN	PhosphoglyceratekinaseOS=HomosapiensGN=HEL-S-68pPE=2SV=1	MDS-EB	15	4	4	Y	44615
Q0D2Q6|Q0D2Q6_HUMAN	PhosphoglyceratemutaseOS=HomosapiensGN=PGAM1PE=2SV=1	MDS-EB	19	3	3	Y	28792
P36955|PEDF_HUMAN	Pigmentepithelium-derivedfactorOS=HomosapiensGN=SERPINF1PE=1SV=4	C	47	17	16	Y	46312
P03952|KLKB1_HUMAN	PlasmakallikreinOS=HomosapiensGN=KLKB1PE=1SV=1	C	27	12	11	Y	71370
P05155|IC1_HUMAN	PlasmaproteaseC1inhibitorOS=HomosapiensGN=SERPING1PE=1SV=2	C	35	16	16	Y	55154
P00747|PLMN_HUMAN	PlasminogenOS=HomosapiensGN=PLGPE=1SV=2	C	47	38	30	Y	90569
P13796|PLSL_HUMAN	Plastin-2OS=HomosapiensGN=LCP1PE=1SV=6	C	2	1	1	N	70289
P02775|CXCL7_HUMAN	PlateletbasicproteinOS=HomosapiensGN=PPBPPE=1SV=3	C	30	3	3	Y	13894
Q15149|PLEC_HUMAN	PlectinOS=HomosapiensGN=PLECPE=1SV=3	C	0	2	1	N	531796
Q9BXV4|Q9BXV4_HUMAN	PNAS-140(Fragment)OS=HomosapiensPE=2SV=1	MDS-EB	7	1	1	N	17129
F5GXK7|F5GXK7_HUMAN	Polyubiquitin-C(Fragment)OS=HomosapiensGN=UBCPE=1SV=2	MDS-EB	9	1	1	N	19016
P0CG38|POTEI_HUMAN	POTEankyrindomainfamilymemberIOS=HomosapiensGN=POTEIPE=3SV=1	MDS-EB	10	14	1	Y	121282
A2NV54|A2NV54_HUMAN	Precursor(AA-19to108)(Fragment)OS=HomosapiensPE=2SV=1	MDS-RS	38	4	1	N	13564
P20742|PZP_HUMAN	PregnancyzoneproteinOS=HomosapiensGN=PZPPE=1SV=4	MDS-RS	16	23	9	Y	163862
Q96SM3|CPXM1_HUMAN	ProbablecarboxypeptidaseX1OS=HomosapiensGN=CPXM1PE=2SV=2	MDS-RS	2	1	1	Y	81668
Q15751|HERC1_HUMAN	ProbableE3ubiquitin-proteinligaseHERC1OS=HomosapiensGN=HERC1PE=1SV=2	MDS-RS	0	2	1	N	532234
J3QS41|J3QS41_HUMAN	ProbablehelicasewithzincfingerdomainOS=HomosapiensGN=HELZPE=1SV=1	MDS-RS	0	1	1	N	219055
Q9NQH7|XPP3_HUMAN	ProbableXaa-Proaminopeptidase3OS=HomosapiensGN=XPNPEP3PE=1SV=1	MDS-RS	2	2	1	N	57034
P07737|PROF1_HUMAN	Profilin-1OS=HomosapiensGN=PFN1PE=1SV=2	C	39	4	4	N	15054
P56975|NRG3_HUMAN	Pro-neuregulin-3membrane-boundisoformOS=HomosapiensGN=NRG3PE=1SV=1	MDS-RS	3	1	1	N	77901
Q3SY20|Q3SY20_HUMAN	Proteaseserine2(Trypsin2)OS=HomosapiensGN=PRSS2PE=2SV=1	C	12	8	7	Y	26472
A6XMV8|A6XMV8_HUMAN	Proteaseserine2preproproteinOS=HomosapiensGN=PRSS2PE=1SV=1	C	12	8	7	Y	26670
A6XMV9|A6XMV9_HUMAN	Proteaseserine2preproproteinOS=HomosapiensGN=PRSS2PE=1SV=1	MDS-EB	11	7	6	Y	28004
P02760|AMBP_HUMAN	ProteinAMBPOS=HomosapiensGN=AMBPPE=1SV=1	C	37	15	15	Y	39000
A0A0A6YYG9|A0A0A6YYG9_HUMAN	ProteinARPC4-TTLL3OS=HomosapiensGN=ARPC4-TTLL3PE=4SV=1	MDS-EB	2	1	1	N	71719
Q9UPA5|BSN_HUMAN	ProteinbassoonOS=HomosapiensGN=BSNPE=1SV=4	MDS-EB	0	1	1	N	416475
I3L3P5|I3L3P5_HUMAN	Proteindisulfide-isomerase(Fragment)OS=HomosapiensGN=P4HBPE=1SV=1	MDS-EB	10	1	1	N	16876
I3L3U6|I3L3U6_HUMAN	Proteindisulfide-isomerase(Fragment)OS=HomosapiensGN=P4HBPE=1SV=1	MDS-EB	9	1	1	N	20689
I3NI03|I3NI03_HUMAN	Proteindisulfide-isomerase(Fragment)OS=HomosapiensGN=P4HBPE=1SV=1	MDS-EB	10	1	1	N	18513
H7BZ94|H7BZ94_HUMAN	Proteindisulfide-isomeraseOS=HomosapiensGN=P4HBPE=1SV=2	MDS-EB	3	1	1	N	52502
P07237|PDIA1_HUMAN	Proteindisulfide-isomeraseOS=HomosapiensGN=P4HBPE=1SV=3	MDS-EB	3	1	1	N	57116
A0A024R8S5|A0A024R8S5_HUMAN	Proteindisulfide-isomeraseOS=HomosapiensGN=P4HBPE=2SV=1	MDS-EB	3	1	1	N	57116
B4DNL5|B4DNL5_HUMAN	Proteindisulfide-isomeraseOS=HomosapiensPE=2SV=1	MDS-EB	3	1	1	N	55381
Q8N9T8|KRI1_HUMAN	ProteinKRI1homologOS=HomosapiensGN=KRI1PE=1SV=3	MDS-EB	2	1	1	N	82598
Q6ZQX7|LIAT1_HUMAN	ProteinLIAT1OS=HomosapiensGN=LIAT1PE=2SV=2	MDS-EB	4	1	1	N	49656
Q9NXH3|PP14D_HUMAN	Proteinphosphatase1regulatorysubunit14DOS=HomosapiensGN=PPP1R14DPE=1SV=1	MDS-RS	15	1	1	Y	16508
Q16519|Q16519_HUMAN	ProteinS(Fragment)OS=HomosapiensGN=PROS1PE=4SV=1	C	11	7	7	Y	72462
R4GN98|R4GN98_HUMAN	ProteinS100(Fragment)OS=HomosapiensGN=S100A6PE=1SV=1	MDS-EB	18	2	2	Y	9681
P31949|S10AB_HUMAN	ProteinS100-A11OS=HomosapiensGN=S100A11PE=1SV=2	MDS-EB	9	1	1	N	11740
P06703|S10A6_HUMAN	ProteinS100-A6OS=HomosapiensGN=S100A6PE=1SV=1	MDS-EB	17	2	2	Y	10180
P05109|S10A8_HUMAN	ProteinS100-A8OS=HomosapiensGN=S100A8PE=1SV=1	C	24	2	2	Y	10835
P06702|S10A9_HUMAN	ProteinS100-A9OS=HomosapiensGN=S100A9PE=1SV=1	C	36	5	5	N	13242
V9HWH9|V9HWH9_HUMAN	ProteinS100OS=HomosapiensGN=HEL-S-43PE=2SV=1	MDS-EB	9	1	1	N	11740
B2R4M6|B2R4M6_HUMAN	ProteinS100OS=HomosapiensPE=2SV=1	C	36	5	5	N	13210
B2R5H0|B2R5H0_HUMAN	ProteinS100OS=HomosapiensPE=2SV=1	MDS-EB	9	1	1	N	11724
P25815|S100P_HUMAN	ProteinS100-POS=HomosapiensGN=S100PPE=1SV=2	MDS-EB	14	1	1	N	10400
A0A0S2Z4K3|A0A0S2Z4K3_HUMAN	ProteinSisoform1(Fragment)OS=HomosapiensGN=PROS1PE=2SV=1	C	11	7	7	Y	75123
A0A0S2Z4L3|A0A0S2Z4L3_HUMAN	ProteinSisoform2(Fragment)OS=HomosapiensGN=PROS1PE=2SV=1	C	10	7	7	Y	78854
Q9NSD0|Q9NSD0_HUMAN	ProteinSOS=HomosapiensPE=2SV=1	C	11	7	7	Y	72480
Q9NQW1|SC31B_HUMAN	ProteintransportproteinSec31BOS=HomosapiensGN=SEC31BPE=1SV=1	MDS-RS	1	2	1	N	128697
G3V2W1|G3V2W1_HUMAN	ProteinZ-dependentproteaseinhibitorOS=HomosapiensGN=SERPINA10PE=1SV=1	MDS-EB	3	1	1	N	55114
Q9UK55|ZPI_HUMAN	ProteinZ-dependentproteaseinhibitorOS=HomosapiensGN=SERPINA10PE=1SV=1	MDS-EB	4	1	1	N	50707
Q86YA3|ZGRF1_HUMAN	ProteinZGRF1OS=HomosapiensGN=ZGRF1PE=1SV=3	MDS-RS	1	2	1	Y	236599
Q9Y2Y8|PRG3_HUMAN	Proteoglycan3OS=HomosapiensGN=PRG3PE=1SV=2	MDS-EB	7	2	1	Y	25406
P00734|THRB_HUMAN	ProthrombinOS=HomosapiensGN=F2PE=1SV=2	C	51	27	27	Y	70037
Q6PK75|Q6PK75_HUMAN	PRSS2protein(Fragment)OS=HomosapiensGN=PRSS2PE=2SV=1	C	16	8	7	Y	20105
Q8N2U3|Q8N2U3_HUMAN	PRSS3protein(Fragment)OS=HomosapiensGN=PRSS3PE=2SV=1	MDS-RS	8	2	1	Y	27092
Q9H792|PEAK1_HUMAN	Pseudopodium-enrichedatypicalkinase1OS=HomosapiensGN=PEAK1PE=1SV=4	MDS-RS	0	1	1	N	193105
Q8TEC5|SH3R2_HUMAN	PutativeE3ubiquitin-proteinligaseSH3RF2OS=HomosapiensGN=SH3RF2PE=1SV=3	MDS-EB	2	2	1	N	79320
Q5VTE0|EF1A3_HUMAN	Putativeelongationfactor1-alpha-like3OS=HomosapiensGN=EEF1A1P5PE=5SV=1	MDS-EB	12	5	5	Y	50185
O00366|O00366_HUMAN	Putativep150OS=HomosapiensPE=4SV=1	MDS-RS	1	1	1	N	149034
O00375|O00375_HUMAN	Putativep150OS=HomosapiensPE=4SV=1	MDS-RS	1	1	1	N	149055
V9HWB8|V9HWB8_HUMAN	PyruvatekinaseOS=HomosapiensGN=HEL-S-30PE=1SV=1	MDS-EB	35	15	15	Y	57937
P14618|KPYM_HUMAN	PyruvatekinasePKMOS=HomosapiensGN=PKMPE=1SV=4	MDS-EB	35	15	15	Y	57937
A8KAH9|A8KAH9_HUMAN	RAP1AmemberofRASoncogenefamilyOS=HomosapiensGN=RAP1APE=2SV=1	MDS-EB	6	1	1	N	20987
Q5U0C3|Q5U0C3_HUMAN	RAP1AmemberofRASoncogenefamilyOS=HomosapiensPE=2SV=1	MDS-EB	6	1	1	N	20953
A0A024RB87|A0A024RB87_HUMAN	RAP1BmemberofRASoncogenefamilyisoformCRA_aOS=HomosapiensGN=RAP1BPE=4SV=1	MDS-EB	6	1	1	N	20825
D6W5A7|D6W5A7_HUMAN	RashomologgenefamilymemberQisoformCRA_bOS=HomosapiensGN=RHOQPE=3SV=1	MDS-EB	6	1	1	Y	17655
B1AH78|B1AH78_HUMAN	Ras-relatedC3botulinumtoxinsubstrate2(Fragment)OS=HomosapiensGN=RAC2PE=1SV=1	MDS-EB	14	2	2	Y	18502
A0A024R1P2|A0A024R1P2_HUMAN	Ras-relatedC3botulinumtoxinsubstrate2(RhofamilysmallGTPbindingproteinRac2)isoformCRA_aOS=HomosapiensGN=RAC2PE=3SV=1	MDS-EB	12	2	2	Y	21429
B1AH77|B1AH77_HUMAN	Ras-relatedC3botulinumtoxinsubstrate2OS=HomosapiensGN=RAC2PE=1SV=1	MDS-EB	16	2	2	Y	16775
B1AH80|B1AH80_HUMAN	Ras-relatedC3botulinumtoxinsubstrate2OS=HomosapiensGN=RAC2PE=1SV=1	MDS-EB	13	2	2	Y	20799
P15153|RAC2_HUMAN	Ras-relatedC3botulinumtoxinsubstrate2OS=HomosapiensGN=RAC2PE=1SV=1	MDS-EB	12	2	2	Y	21429
A0A075B6Q0|A0A075B6Q0_HUMAN	Ras-relatedproteinRap-1A(Fragment)OS=HomosapiensGN=RAP1APE=1SV=1	MDS-EB	9	1	1	N	14597
P62834|RAP1A_HUMAN	Ras-relatedproteinRap-1AOS=HomosapiensGN=RAP1APE=1SV=1	MDS-EB	6	1	1	N	20987
E7ESV4|E7ESV4_HUMAN	Ras-relatedproteinRap-1b(Fragment)OS=HomosapiensGN=RAP1BPE=1SV=1	MDS-EB	7	1	1	N	17682
F5GWU8|F5GWU8_HUMAN	Ras-relatedproteinRap-1b(Fragment)OS=HomosapiensGN=RAP1BPE=1SV=1	MDS-EB	13	1	1	N	9721
F5GX62|F5GX62_HUMAN	Ras-relatedproteinRap-1b(Fragment)OS=HomosapiensGN=RAP1BPE=1SV=1	MDS-EB	8	1	1	N	15747
F5GYH7|F5GYH7_HUMAN	Ras-relatedproteinRap-1b(Fragment)OS=HomosapiensGN=RAP1BPE=1SV=1	MDS-EB	21	1	1	N	5955
F5H004|F5H004_HUMAN	Ras-relatedproteinRap-1b(Fragment)OS=HomosapiensGN=RAP1BPE=1SV=1	MDS-EB	9	1	1	N	14293
F5H0B7|F5H0B7_HUMAN	Ras-relatedproteinRap-1b(Fragment)OS=HomosapiensGN=RAP1BPE=1SV=1	MDS-EB	11	1	1	N	11041
F5H491|F5H491_HUMAN	Ras-relatedproteinRap-1b(Fragment)OS=HomosapiensGN=RAP1BPE=1SV=1	MDS-EB	12	1	1	N	10399
F5H500|F5H500_HUMAN	Ras-relatedproteinRap-1b(Fragment)OS=HomosapiensGN=RAP1BPE=1SV=1	MDS-EB	11	1	1	N	11395
F5H6R7|F5H6R7_HUMAN	Ras-relatedproteinRap-1b(Fragment)OS=HomosapiensGN=RAP1BPE=1SV=1	MDS-EB	9	1	1	N	13753
F5H077|F5H077_HUMAN	Ras-relatedproteinRap-1b(Fragment)OS=HomosapiensGN=RAP1BPE=1SV=8	MDS-EB	13	1	1	N	9421
F5H4H0|F5H4H0_HUMAN	Ras-relatedproteinRap-1b(Fragment)OS=HomosapiensGN=RAP1BPE=4SV=1	MDS-EB	23	1	1	N	5351
F8WBC0|F8WBC0_HUMAN	Ras-relatedproteinRap-1b(Fragment)OS=HomosapiensGN=RAP1BPE=4SV=1	MDS-EB	34	1	1	N	3504
F5GYB5|F5GYB5_HUMAN	Ras-relatedproteinRap-1bOS=HomosapiensGN=RAP1BPE=1SV=1	MDS-EB	8	1	1	N	15467
F5H7Y6|F5H7Y6_HUMAN	Ras-relatedproteinRap-1bOS=HomosapiensGN=RAP1BPE=1SV=1	MDS-EB	6	1	1	N	20400
P61224|RAP1B_HUMAN	Ras-relatedproteinRap-1bOS=HomosapiensGN=RAP1BPE=1SV=1	MDS-EB	6	1	1	N	20825
P02753|RET4_HUMAN	Retinol-bindingprotein4OS=HomosapiensGN=RBP4PE=1SV=3	C	61	12	12	Y	23010
Q5VY30|Q5VY30_HUMAN	Retinolbindingprotein4plasmaisoformCRA_bOS=HomosapiensGN=RBP4PE=1SV=2	C	62	12	12	Y	22974
A0N7J6|A0N7J6_HUMAN	REV25-2(Fragment)OS=HomosapiensPE=2SV=1	C	31	9	1	Y	14535
A0N5G1|A0N5G1_HUMAN	RheumatoidfactorC6lightchain(Fragment)OS=HomosapiensGN=V-kappa-1PE=2SV=1	MDS-RS	63	15	1	Y	12528
A0N5G7|A0N5G7_HUMAN	RheumatoidfactorD5heavychain(Fragment)OS=HomosapiensGN=VH3PE=2SV=1	MDS-EB	13	2	1	Y	12986
A0N5G5|A0N5G5_HUMAN	RheumatoidfactorD5lightchain(Fragment)OS=HomosapiensGN=V-kappa-3PE=2SV=1	MDS-RS	34	15	2	Y	12766
A0N5G3|A0N5G3_HUMAN	RheumatoidfactorG9lightchain(Fragment)OS=HomosapiensGN=V-lambda-3PE=2SV=1	C	63	10	1	Y	12897
A2NW98|A2NW98_HUMAN	Rheumatoidfactorlightchainvariableregion(Fragment)OS=HomosapiensPE=2SV=1	MDS-RS	7	1	1	N	14796
A2J1N7|A2J1N7_HUMAN	RheumatoidfactorRF-ET10(Fragment)OS=HomosapiensPE=2SV=1	MDS-RS	19	5	1	Y	10496
A2J1N8|A2J1N8_HUMAN	RheumatoidfactorRF-ET11(Fragment)OS=HomosapiensPE=2SV=1	MDS-RS	19	4	1	N	10208
O43234|O43234_HUMAN	RheumatoidfactorRF-ET13(Fragment)OS=HomosapiensPE=2SV=1	MDS-RS	12	3	2	N	10748
A2J1M3|A2J1M3_HUMAN	RheumatoidfactorRF-ET5(Fragment)OS=HomosapiensPE=2SV=1	MDS-RS	41	5	1	Y	10335
A2J1N5|A2J1N5_HUMAN	RheumatoidfactorRF-ET6(Fragment)OS=HomosapiensPE=2SV=1	C	23	3	1	N	10450
A2J1N6|A2J1N6_HUMAN	RheumatoidfactorRF-ET9(Fragment)OS=HomosapiensPE=2SV=1	MDS-RS	63	9	1	Y	12626
A2J1M8|A2J1M8_HUMAN	RheumatoidfactorRF-IP12(Fragment)OS=HomosapiensPE=2SV=1	MDS-EB	35	3	1	Y	10685
A2J1N1|A2J1N1_HUMAN	RheumatoidfactorRF-IP15(Fragment)OS=HomosapiensPE=2SV=1	MDS-RS	25	4	1	N	9629
A2J1N4|A2J1N4_HUMAN	RheumatoidfactorRF-IP24(Fragment)OS=HomosapiensPE=2SV=1	MDS-RS	58	8	1	Y	10841
A2J1M5|A2J1M5_HUMAN	RheumatoidfactorRF-IP4(Fragment)OS=HomosapiensPE=2SV=1	MDS-RS	41	6	1	Y	10323
Q96PE2|ARHGH_HUMAN	Rhoguaninenucleotideexchangefactor17OS=HomosapiensGN=ARHGEF17PE=1SV=1	MDS-EB	0	1	1	N	221671
P17081|RHOQ_HUMAN	Rho-relatedGTP-bindingproteinRhoQOS=HomosapiensGN=RHOQPE=1SV=2	MDS-EB	5	1	1	Y	22659
A0A024R9X7|A0A024R9X7_HUMAN	RIB43Adomainwithcoiled-coils1isoformCRA_bOS=HomosapiensGN=RIBC1PE=4SV=1	MDS-RS	4	1	1	N	44015
W0UUR6|W0UUR6_HUMAN	RibonucleaseAF1OS=HomosapiensGN=RAF1PE=3SV=1	MDS-EB	21	3	3	Y	18440
A0A096LPE2|A0A096LPE2_HUMAN	SAA2-SAA4readthroughOS=HomosapiensGN=SAA2-SAA4PE=4SV=1	C	39	8	7	Y	23353
A0A024R5F3|A0A024R5F3_HUMAN	SAPSdomainfamilymember3isoformCRA_cOS=HomosapiensGN=SAPS3PE=4SV=1	MDS-RS	2	2	1	Y	88952
A0A087X0Q9|A0A087X0Q9_HUMAN	SelenoproteinOOS=HomosapiensGN=SELENOOPE=1SV=1	MDS-RS	1	1	1	N	73339
Q9BVL4|SELO_HUMAN	SelenoproteinOOS=HomosapiensGN=SELENOOPE=1SV=3	MDS-RS	1	1	1	N	73489
A0A182DWH7|A0A182DWH7_HUMAN	SelenoproteinP(Fragment)OS=HomosapiensGN=SELENOPPE=1SV=1	C	15	3	3	N	35116
P49908|SEPP1_HUMAN	SelenoproteinPOS=HomosapiensGN=SELENOPPE=1SV=3	C	12	3	3	N	43174
H0YEN2|H0YEN2_HUMAN	Serine/threonine-proteinphosphatase6regulatorysubunit3(Fragment)OS=HomosapiensGN=PPP6R3PE=1SV=1	MDS-RS	3	2	1	Y	63780
E9PKF6|E9PKF6_HUMAN	Serine/threonine-proteinphosphatase6regulatorysubunit3OS=HomosapiensGN=PPP6R3PE=1SV=1	MDS-RS	2	2	1	Y	93733
H7BXH2|H7BXH2_HUMAN	Serine/threonine-proteinphosphatase6regulatorysubunit3OS=HomosapiensGN=PPP6R3PE=1SV=1	MDS-RS	2	2	1	Y	92409
Q5H9R7|PP6R3_HUMAN	Serine/threonine-proteinphosphatase6regulatorysubunit3OS=HomosapiensGN=PPP6R3PE=1SV=2	MDS-RS	2	2	1	Y	97669
F2RM35|F2RM35_HUMAN	SerineproteaseOS=HomosapiensGN=factorIXF9PE=2SV=1	MDS-EB	3	1	1	N	51712
A0A024R6I6|A0A024R6I6_HUMAN	SerpinpeptidaseinhibitorcladeA(Alpha-1antiproteinaseantitrypsin)member10isoformCRA_bOS=HomosapiensGN=SERPINA10PE=3SV=1	MDS-EB	4	1	1	N	50707
A0A024R6P0|A0A024R6P0_HUMAN	SerpinpeptidaseinhibitorcladeA(Alpha-1antiproteinaseantitrypsin)member3isoformCRA_cOS=HomosapiensGN=SERPINA3PE=3SV=1	C	56	32	28	N	47651
A0A024R6I9|A0A024R6I9_HUMAN	SerpinpeptidaseinhibitorcladeA(Alpha-1antiproteinaseantitrypsin)member4isoformCRA_aOS=HomosapiensGN=SERPINA4PE=2SV=1	MDS-EB	17	5	5	N	48542
A0A024R944|A0A024R944_HUMAN	SerpinpeptidaseinhibitorcladeC(Antithrombin)member1isoformCRA_aOS=HomosapiensGN=SERPINC1PE=3SV=1	C	64	34	32	Y	52602
H0YA55|H0YA55_HUMAN	Serumalbumin(Fragment)OS=HomosapiensGN=ALBPE=1SV=1	MDS-RS	98	377	1	Y	51578
A0A087WWT3|A0A087WWT3_HUMAN	SerumalbuminOS=HomosapiensGN=ALBPE=1SV=1	MDS-EB	88	327	1	Y	45148
P02768|ALBU_HUMAN	SerumalbuminOS=HomosapiensGN=ALBPE=1SV=2	MDS-RS	95	524	2	Y	69367
Q56G89|Q56G89_HUMAN	SerumalbuminOS=HomosapiensPE=2SV=1	MDS-EB	91	416	4	Y	69084
P0DJI8|SAA1_HUMAN	SerumamyloidA-1proteinOS=HomosapiensGN=SAA1PE=1SV=1	MDS-RS	42	3	2	N	13532
P02743|SAMP_HUMAN	SerumamyloidP-componentOS=HomosapiensGN=APCSPE=1SV=2	C	33	9	8	N	25387
P27169|PON1_HUMAN	Serumparaoxonase/arylesterase1OS=HomosapiensGN=PON1PE=1SV=3	C	47	13	13	Y	39731
B3KWX8|B3KWX8_HUMAN	SH3domainandtetratricopeptiderepeats1isoformCRA_fOS=HomosapiensGN=SH3TC1PE=2SV=1	MDS-RS	1	1	1	N	139177
Q08AM8|Q08AM8_HUMAN	SH3domaincontainingringfinger2OS=HomosapiensGN=SH3RF2PE=1SV=1	MDS-EB	2	2	1	N	79324
O60902|SHOX2_HUMAN	Shortstaturehomeoboxprotein2OS=HomosapiensGN=SHOX2PE=2SV=4	MDS-RS	10	1	1	N	34953
Q65ZC9|Q65ZC9_HUMAN	Single-chainFv(Fragment)OS=HomosapiensGN=scFvPE=2SV=1	C	48	20	3	Y	25569
Q9HCC1|Q9HCC1_HUMAN	SinglechainFv(Fragment)OS=HomosapiensPE=1SV=1	MDS-RS	46	7	1	Y	12243
Q9NQZ2|SAS10_HUMAN	Somethingaboutsilencingprotein10OS=HomosapiensGN=UTP3PE=1SV=1	MDS-RS	1	1	1	N	54558
C9J3W4|C9J3W4_HUMAN	SorbinandSH3domain-containingprotein2(Fragment)OS=HomosapiensGN=SORBS2PE=1SV=1	MDS-EB	11	1	1	N	9661
A0A024R882|A0A024R882_HUMAN	StomatinisoformCRA_aOS=HomosapiensGN=STOMPE=4SV=1	MDS-EB	17	4	4	Y	31731
A0A024R732|A0A024R732_HUMAN	Syntrophinbeta2(Dystrophin-associatedproteinA159kDabasiccomponent2)isoformCRA_aOS=HomosapiensGN=SNTB2PE=4SV=1	MDS-EB	3	2	1	N	57950
Q9Y490|TLN1_HUMAN	Talin-1OS=HomosapiensGN=TLN1PE=1SV=3	MDS-EB	7	13	13	Y	269765
A0A1S5UZ07|A0A1S5UZ07_HUMAN	Talin-1OS=HomosapiensGN=TLN1PE=2SV=1	MDS-EB	7	13	13	Y	271418
D3YTG3|D3YTG3_HUMAN	TargetofNesh-SH3OS=HomosapiensGN=ABI3BPPE=1SV=1	MDS-RS	0	1	1	N	195322
B7ZAR1|B7ZAR1_HUMAN	T-complexprotein1subunitepsilonOS=HomosapiensGN=CCT5PE=1SV=1	MDS-EB	6	1	1	N	55349
E9PCA1|E9PCA1_HUMAN	T-complexprotein1subunitepsilonOS=HomosapiensGN=CCT5PE=1SV=1	MDS-EB	6	1	1	N	57144
P48643|TCPE_HUMAN	T-complexprotein1subunitepsilonOS=HomosapiensGN=CCT5PE=1SV=1	MDS-EB	6	1	1	N	59671
A0A140VJW8|A0A140VJW8_HUMAN	TesticulartissueproteinLi195OS=HomosapiensPE=2SV=1	MDS-RS	1	1	1	Y	300950
A0A140VK00|A0A140VK00_HUMAN	TesticulartissueproteinLi227OS=HomosapiensPE=2SV=1	C	61	26	26	Y	34259
A0A140VJJ6|A0A140VJJ6_HUMAN	TesticulartissueproteinLi70OS=HomosapiensPE=2SV=1	C	86	82	82	Y	49497
A0A140VKF3|A0A140VKF3_HUMAN	Testistissuesperm-bindingproteinLi70nOS=HomosapiensPE=2SV=1	C	47	17	16	Y	46312
E9PHK0|E9PHK0_HUMAN	TetranectinOS=HomosapiensGN=CLEC3BPE=1SV=1	C	24	3	3	Y	17794
P05452|TETN_HUMAN	TetranectinOS=HomosapiensGN=CLEC3BPE=1SV=3	C	19	3	3	Y	22537
F8VWK8|F8VWK8_HUMAN	Tetraspanin(Fragment)OS=HomosapiensGN=CD63PE=1SV=1	MDS-EB	5	1	1	Y	23367
F8W022|F8W022_HUMAN	Tetraspanin(Fragment)OS=HomosapiensGN=CD63PE=1SV=1	MDS-EB	5	1	1	Y	23139
W6A4U0|W6A4U0_HUMAN	Tetraspanin(Fragment)OS=HomosapiensGN=CD63PE=2SV=1	MDS-EB	4	1	1	Y	25638
A0A024RB05|A0A024RB05_HUMAN	TetraspaninOS=HomosapiensGN=CD63PE=3SV=1	MDS-EB	4	1	1	Y	25637
G3V3A5|G3V3A5_HUMAN	Tetratricopeptiderepeatprotein6OS=HomosapiensGN=TTC6PE=1SV=1	MDS-EB	1	1	1	N	216443
Q5J7U2|Q5J7U2_HUMAN	TGFbeta-induciblenuclearprotein1OS=HomosapiensGN=CDK105PE=2SV=1	MDS-RS	4	1	1	N	30065
P05543|THBG_HUMAN	Thyroxine-bindingglobulinOS=HomosapiensGN=SERPINA7PE=1SV=2	C	20	7	6	N	46325
D3DPG0|D3DPG0_HUMAN	TitinisoformCRA_aOS=HomosapiensGN=TTNPE=4SV=1	C	0	11	3	Y	3881151
A0A0A0MTS7|A0A0A0MTS7_HUMAN	TitinOS=HomosapiensGN=TTNPE=1SV=1	MDS-RS	0	11	3	Y	3994536
Q8WZ42|TITIN_HUMAN	TitinOS=HomosapiensGN=TTNPE=1SV=4	C	0	11	3	Y	3815922
C0JYZ2|C0JYZ2_HUMAN	TitinOS=HomosapiensGN=TTNPE=4SV=1	MDS-RS	0	11	3	Y	3713611
Q8TCG4|Q8TCG4_HUMAN	TPMsk1(Fragment)OS=HomosapiensGN=TPM1PE=2SV=1	MDS-RS	26	4	2	N	23754
F2Z393|F2Z393_HUMAN	TransaldolaseOS=HomosapiensGN=TALDO1PE=1SV=1	MDS-EB	14	4	4	Y	35329
P37837|TALDO_HUMAN	TransaldolaseOS=HomosapiensGN=TALDO1PE=1SV=2	MDS-EB	13	4	4	Y	37540
A0A140VK56|A0A140VK56_HUMAN	TransaldolaseOS=HomosapiensPE=2SV=1	MDS-EB	13	4	4	Y	37540
Q96AV8|E2F7_HUMAN	TranscriptionfactorE2F7OS=HomosapiensGN=E2F7PE=1SV=3	MDS-EB	2	1	1	N	99888
B4DHZ6|B4DHZ6_HUMAN	TransferrinisoformCRA_cOS=HomosapiensGN=TFPE=2SV=1	MDS-EB	80	65	1	Y	47388
A0A0G2JMJ5|A0A0G2JMJ5_HUMAN	TransientreceptorpotentialcationchannelsubfamilyMmember1OS=HomosapiensGN=TRPM1PE=1SV=1	MDS-RS	1	2	1	N	182174
A0A0G2JMR4|A0A0G2JMR4_HUMAN	TransientreceptorpotentialcationchannelsubfamilyMmember1OS=HomosapiensGN=TRPM1PE=1SV=1	MDS-RS	1	2	1	N	184788
A0A0B4J1R6|A0A0B4J1R6_HUMAN	TransketolaseOS=HomosapiensGN=TKTPE=1SV=1	MDS-EB	21	6	6	Y	49910
P29401|TKT_HUMAN	TransketolaseOS=HomosapiensGN=TKTPE=1SV=3	MDS-EB	16	6	6	Y	67878
Q53EM5|Q53EM5_HUMAN	Transketolasevariant(Fragment)OS=HomosapiensPE=2SV=1	MDS-EB	16	6	6	Y	67906
E9KL36|E9KL36_HUMAN	TransthyretinOS=HomosapiensGN=HEL111PE=2SV=1	C	84	34	34	Y	15887
P02766|TTHY_HUMAN	TransthyretinOS=HomosapiensGN=TTRPE=1SV=1	C	84	34	34	Y	15887
A6XGL1|A6XGL1_HUMAN	TransthyretinOS=HomosapiensPE=2SV=1	C	75	34	34	Y	20199
A0A1B0GU24|A0A1B0GU24_HUMAN	Trinucleotiderepeat-containinggene6CproteinOS=HomosapiensGN=TNRC6CPE=1SV=1	MDS-EB	0	1	1	N	202719
Q53HE2|Q53HE2_HUMAN	Triosephosphateisomerase(Fragment)OS=HomosapiensPE=2SV=1	MDS-EB	11	2	2	Y	26713
Q2QD09|Q2QD09_HUMAN	Triosephosphateisomerase(Fragment)OS=HomosapiensPE=3SV=1	MDS-EB	11	2	2	Y	26943
V9HWK1|V9HWK1_HUMAN	TriosephosphateisomeraseOS=HomosapiensGN=HEL-S-49PE=2SV=1	MDS-EB	11	2	2	Y	26669
P60174|TPIS_HUMAN	TriosephosphateisomeraseOS=HomosapiensGN=TPI1PE=1SV=3	MDS-EB	10	2	2	Y	30791
B4DUI5|B4DUI5_HUMAN	TriosephosphateisomeraseOS=HomosapiensPE=2SV=1	MDS-EB	13	2	2	Y	22871
D9YZV4|D9YZV4_HUMAN	Tropomyosin1(Alpha)isoform1OS=HomosapiensGN=TPM1PE=3SV=1	MDS-RS	18	4	2	N	32709
A0A0S2Z4G6|A0A0S2Z4G6_HUMAN	Tropomyosin1(Alpha)isoformCRA_o(Fragment)OS=HomosapiensGN=TPM1PE=2SV=1	MDS-RS	18	4	2	N	32727
A0A0S2Z4G4|A0A0S2Z4G4_HUMAN	Tropomyosin3isoform1(Fragment)OS=HomosapiensGN=TPM3PE=2SV=1	C	21	4	2	N	29033
A0A0S2Z4G8|A0A0S2Z4G8_HUMAN	Tropomyosin3isoform2OS=HomosapiensGN=TPM3PE=2SV=1	C	21	4	2	N	28760
A0A0S2Z4I4|A0A0S2Z4I4_HUMAN	Tropomyosin3isoform3(Fragment)OS=HomosapiensGN=TPM3PE=2SV=1	C	21	4	2	N	28870
H0YL52|H0YL52_HUMAN	Tropomyosinalpha-1chain(Fragment)OS=HomosapiensGN=TPM1PE=1SV=1	MDS-RS	20	4	2	N	30500
H0YNC7|H0YNC7_HUMAN	Tropomyosinalpha-1chain(Fragment)OS=HomosapiensGN=TPM1PE=1SV=1	MDS-RS	23	4	2	N	25589
H0YK48|H0YK48_HUMAN	Tropomyosinalpha-1chainOS=HomosapiensGN=TPM1PE=1SV=1	MDS-RS	21	4	2	N	28580
P09493|TPM1_HUMAN	Tropomyosinalpha-1chainOS=HomosapiensGN=TPM1PE=1SV=2	MDS-RS	18	4	2	N	32709
A0A087WWU8|A0A087WWU8_HUMAN	Tropomyosinalpha-3chainOS=HomosapiensGN=TPM3PE=1SV=1	MDS-EB	20	4	4	Y	26421
J3KN67|J3KN67_HUMAN	Tropomyosinalpha-3chainOS=HomosapiensGN=TPM3PE=1SV=1	MDS-RS	18	4	2	N	33223
P06753|TPM3_HUMAN	Tropomyosinalpha-3chainOS=HomosapiensGN=TPM3PE=1SV=2	MDS-RS	18	4	2	N	32950
Q19UH6|Q19UH6_HUMAN	TruncatedcoagulationfactorIX(Fragment)OS=HomosapiensGN=F9PE=4SV=1	C	9	1	1	N	11417
P68363|TBA1B_HUMAN	Tubulinalpha-1BchainOS=HomosapiensGN=TUBA1BPE=1SV=1	C	13	4	4	N	50152
Q9BQE3|TBA1C_HUMAN	Tubulinalpha-1CchainOS=HomosapiensGN=TUBA1CPE=1SV=1	MDS-RS	13	4	4	N	49895
Q53GA7|Q53GA7_HUMAN	Tubulinalphachain(Fragment)OS=HomosapiensPE=2SV=1	MDS-RS	13	4	4	N	49823
F5H5D3|F5H5D3_HUMAN	TubulinalphachainOS=HomosapiensGN=TUBA1CPE=1SV=1	MDS-RS	11	4	4	N	57730
A8JZY9|A8JZY9_HUMAN	TubulinalphachainOS=HomosapiensPE=2SV=1	C	13	4	4	N	50136
B3KPS3|B3KPS3_HUMAN	TubulinalphachainOS=HomosapiensPE=2SV=1	C	14	4	4	N	46241
B3KT06|B3KT06_HUMAN	TubulinalphachainOS=HomosapiensPE=2SV=1	C	14	4	4	N	46341
Q6LC01|Q6LC01_HUMAN	Tubulinbetachain(Fragment)OS=HomosapiensPE=2SV=1	C	15	4	4	N	48880
A0A024QZU2|A0A024QZU2_HUMAN	TubulinbetachainOS=HomosapiensGN=TUBB2BPE=3SV=1	MDS-RS	18	4	4	N	41940
Q8IZ29|Q8IZ29_HUMAN	TubulinbetachainOS=HomosapiensGN=TUBB2CPE=2SV=1	MDS-RS	15	4	4	N	49840
Q8N6N5|Q8N6N5_HUMAN	TubulinbetachainOS=HomosapiensGN=TUBB2CPE=2SV=1	MDS-RS	15	4	4	N	49808
Q5JP53|Q5JP53_HUMAN	TubulinbetachainOS=HomosapiensGN=TUBBPE=1SV=1	C	16	4	4	N	47767
B7ZAF0|B7ZAF0_HUMAN	TubulinbetachainOS=HomosapiensPE=2SV=1	C	16	4	4	N	46566
B2R6L0|B2R6L0_HUMAN	TubulinbetachainOS=HomosapiensPE=2SV=1	MDS-RS	15	4	4	N	49897
B4DY90|B4DY90_HUMAN	TubulinbetachainOS=HomosapiensPE=2SV=1	MDS-EB	14	5	5	Y	52048
B7ZAK1|B7ZAK1_HUMAN	TubulinbetachainOS=HomosapiensPE=2SV=1	MDS-RS	18	4	4	N	41682
Q8IWP6|Q8IWP6_HUMAN	TubulinbetachainOS=HomosapiensPE=2SV=1	MDS-RS	15	4	4	N	49753
Q5CAQ5|Q5CAQ5_HUMAN	Tumorrejectionantigen(Gp96)1OS=HomosapiensGN=TRA1PE=2SV=1	MDS-EB	3	2	1	N	92340
Q59FC6|Q59FC6_HUMAN	Tumorrejectionantigen(Gp96)1variant(Fragment)OS=HomosapiensPE=2SV=1	MDS-EB	5	2	1	N	65953
M1VPF4|M1VPF4_HUMAN	Tyrosine-proteinkinasereceptorOS=HomosapiensGN=TPM3-ROS1PE=2SV=1	MDS-RS	7	4	2	N	82420
Q59EM9|Q59EM9_HUMAN	UbiquitinCvariant(Fragment)OS=HomosapiensPE=2SV=1	MDS-EB	1	1	1	N	147335
F4MHJ5|F4MHJ5_HUMAN	UbiquitouslytranscribedtetratricopeptiderepeatproteinX-linkedtranscriptvariant4OS=HomosapiensGN=UTXPE=2SV=1	MDS-RS	1	1	1	N	154925
Q8TBD0|Q8TBD0_HUMAN	Uncharacterizedprotein(Fragment)OS=HomosapiensPE=2SV=1	MDS-RS	8	1	1	N	14012
Q8WVW5|Q8WVW5_HUMAN	Uncharacterizedprotein(Fragment)OS=HomosapiensPE=2SV=1	MDS-RS	61	22	6	Y	40503
Q9BU08|Q9BU08_HUMAN	Uncharacterizedprotein(Fragment)OS=HomosapiensPE=2SV=1	MDS-EB	6	1	1	N	59469
Q7KZ41|Q7KZ41_HUMAN	Uncharacterizedprotein(Fragment)OS=HomosapiensPE=4SV=1	MDS-RS	1	1	1	N	139677
Q68CT4|Q68CT4_HUMAN	UncharacterizedproteinDKFZp686A1668OS=HomosapiensGN=DKFZp686A1668PE=2SV=1	MDS-RS	1	1	1	N	256334
Q6N091|Q6N091_HUMAN	UncharacterizedproteinDKFZp686C02220(Fragment)OS=HomosapiensGN=DKFZp686C02220PE=2SV=1	C	43	24	2	Y	54160
Q6MZV7|Q6MZV7_HUMAN	UncharacterizedproteinDKFZp686C11235OS=HomosapiensGN=DKFZp686C11235PE=1SV=1	C	64	94	2	Y	52121
Q6MZU6|Q6MZU6_HUMAN	UncharacterizedproteinDKFZp686C15213OS=HomosapiensGN=DKFZp686C15213PE=2SV=1	MDS-RS	70	77	3	Y	51099
Q6MZQ6|Q6MZQ6_HUMAN	UncharacterizedproteinDKFZp686G11190OS=HomosapiensGN=DKFZp686G11190PE=2SV=1	C	64	94	7	Y	52043
Q68DS3|Q68DS3_HUMAN	UncharacterizedproteinDKFZp686H17246(Fragment)OS=HomosapiensGN=DKFZp686H17246PE=2SV=1	MDS-EB	16	1	1	N	14709
Q6N097|Q6N097_HUMAN	UncharacterizedproteinDKFZp686H20196OS=HomosapiensGN=DKFZp686H20196PE=2SV=1	MDS-RS	54	78	1	Y	52759
Q6N093|Q6N093_HUMAN	UncharacterizedproteinDKFZp686I04196(Fragment)OS=HomosapiensGN=DKFZp686I04196PE=2SV=1	MDS-EB	66	45	2	Y	46061
Q6N096|Q6N096_HUMAN	UncharacterizedproteinDKFZp686I15196OS=HomosapiensGN=DKFZp686I15196PE=2SV=1	MDS-RS	65	93	2	Y	50927
Q6MZW0|Q6MZW0_HUMAN	UncharacterizedproteinDKFZp686J11235(Fragment)OS=HomosapiensGN=DKFZp686J11235PE=1SV=1	C	54	40	1	Y	54460
Q7Z379|Q7Z379_HUMAN	UncharacterizedproteinDKFZp686K04218(Fragment)OS=HomosapiensGN=DKFZp686K04218PE=2SV=1	C	45	27	3	Y	51620
Q6N092|Q6N092_HUMAN	UncharacterizedproteinDKFZp686K18196(Fragment)OS=HomosapiensGN=DKFZp686K18196PE=2SV=1	C	52	41	1	Y	56424
Q6MZX7|Q6MZX7_HUMAN	UncharacterizedproteinDKFZp686M24218OS=HomosapiensGN=DKFZp686M24218PE=2SV=1	MDS-EB	59	37	1	Y	52421
Q7Z351|Q7Z351_HUMAN	UncharacterizedproteinDKFZp686N02209OS=HomosapiensGN=DKFZp686N02209PE=2SV=1	C	55	86	3	Y	52852
Q6N094|Q6N094_HUMAN	UncharacterizedproteinDKFZp686O01196OS=HomosapiensGN=DKFZp686O01196PE=2SV=1	C	66	91	4	Y	52613
Q6N041|Q6N041_HUMAN	UncharacterizedproteinDKFZp686O16217(Fragment)OS=HomosapiensGN=DKFZp686O16217PE=2SV=1	MDS-EB	24	13	1	Y	54125
Q53R15|Q53R15_HUMAN	UncharacterizedproteinMYL1(Fragment)OS=HomosapiensGN=MYL1PE=4SV=1	MDS-RS	26	3	3	N	15604
Q68CN4|Q68CN4_HUMAN	UncharacterizedproteinOS=HomosapiensGN=DKFZp686E23209PE=1SV=2	MDS-RS	60	65	5	Y	51536
Q6N030|Q6N030_HUMAN	UncharacterizedproteinOS=HomosapiensGN=DKFZp686I15212PE=1SV=1	C	52	72	3	Y	57020
Q6N095|Q6N095_HUMAN	UncharacterizedproteinOS=HomosapiensGN=DKFZp686K03196PE=1SV=1	C	53	77	2	Y	52360
Q6N089|Q6N089_HUMAN	UncharacterizedproteinOS=HomosapiensGN=DKFZp686P15220PE=1SV=1	MDS-RS	66	109	6	Y	51725
A0A024R7C4|A0A024R7C4_HUMAN	UncharacterizedproteinOS=HomosapiensGN=FLJ12949PE=4SV=1	MDS-EB	2	1	1	N	67424
Q6GMX0|Q6GMX0_HUMAN	UncharacterizedproteinOS=HomosapiensPE=1SV=1	C	64	61	4	Y	25807
Q6PJG0|Q6PJG0_HUMAN	UncharacterizedproteinOS=HomosapiensPE=1SV=1	MDS-RS	52	35	1	Y	24632
Q569I7|Q569I7_HUMAN	UncharacterizedproteinOS=HomosapiensPE=2SV=1	C	31	7	1	Y	20668
Q7Z2U7|Q7Z2U7_HUMAN	UncharacterizedproteinOS=HomosapiensPE=2SV=1	C	67	37	2	Y	25015
A8K008|A8K008_HUMAN	UncharacterizedproteinOS=HomosapiensPE=2SV=1	MDS-RS	70	108	3	Y	51597
Q6P2J1|Q6P2J1_HUMAN	UncharacterizedproteinOS=HomosapiensPE=2SV=1	MDS-RS	49	26	1	Y	24970
Q6P5S3|Q6P5S3_HUMAN	UncharacterizedproteinOS=HomosapiensPE=2SV=1	MDS-RS	49	25	1	Y	24928
Q8NEJ1|Q8NEJ1_HUMAN	UncharacterizedproteinOS=HomosapiensPE=2SV=1	MDS-RS	67	41	1	Y	25024
G8I2S9|G8I2S9_HUMAN	UncharacterizedproteinOS=HomosapiensPE=4SV=1	MDS-RS	1	1	1	N	149031
V9H0D0|V9H0D0_HUMAN	UncharacterizedproteinOS=HomosapiensPE=4SV=1	MDS-RS	1	1	1	N	148972
Q53RR5|Q53RR5_HUMAN	UncharacterizedproteinYWHAQ(Fragment)OS=HomosapiensGN=YWHAQPE=3SV=1	MDS-RS	14	1	1	N	11199
B7ZKN1|B7ZKN1_HUMAN	UTXproteinOS=HomosapiensGN=UTXPE=2SV=1	MDS-RS	1	1	1	N	154955
Q5NV69|Q5NV69_HUMAN	V1-13protein(Fragment)OS=HomosapiensGN=V1-13PE=4SV=1	C	51	7	1	Y	10335
Q5NV88|Q5NV88_HUMAN	V1-22protein(Fragment)OS=HomosapiensGN=V1-22PE=1SV=1	MDS-RS	33	5	1	Y	10643
Q5NV84|Q5NV84_HUMAN	V1-3protein(Fragment)OS=HomosapiensGN=V1-3PE=4SV=1	MDS-RS	32	6	2	Y	10492
Q5NV65|Q5NV65_HUMAN	V1-5protein(Fragment)OS=HomosapiensGN=V1-5PE=4SV=1	MDS-RS	34	6	2	Y	10383
Q5NV91|Q5NV91_HUMAN	V2-19protein(Fragment)OS=HomosapiensGN=V2-19PE=4SV=1	MDS-RS	42	7	1	Y	10229
A2MYD5|A2MYD5_HUMAN	V2-6protein(Fragment)OS=HomosapiensGN=V2-6PE=4SV=1	C	44	11	1	Y	10210
Q5NV62|Q5NV62_HUMAN	V3-4protein(Fragment)OS=HomosapiensGN=V3-4PE=4SV=1	MDS-RS	25	3	2	Y	10375
Q5NV82|Q5NV82_HUMAN	V4-2protein(Fragment)OS=HomosapiensGN=V4-2PE=4SV=1	MDS-RS	15	1	1	N	11142
A2MYC8|A2MYC8_HUMAN	V5-2protein(Fragment)OS=HomosapiensGN=V5-2PE=4SV=1	MDS-RS	10	1	1	N	11041
Q86VX9|MON1A_HUMAN	VacuolarfusionproteinMON1homologAOS=HomosapiensGN=MON1APE=1SV=2	MDS-RS	5	1	1	Y	62131
A2NZ55|A2NZ55_HUMAN	Variableimmnoglobulinanti-estradiolheavychain(Fragment)OS=HomosapiensPE=2SV=1	MDS-RS	54	14	1	Y	13921
Q68DQ2|CRBG3_HUMAN	VerylargeA-kinaseanchorproteinOS=HomosapiensGN=CRYBG3PE=1SV=3	MDS-RS	0	1	1	N	330632
A2NWW3|A2NWW3_HUMAN	VH-3family(VH26)D/Jprotein(Fragment)OS=HomosapiensGN=VH-3family(VH26)D/JPE=4SV=1	MDS-RS	49	8	2	Y	12246
Q9Y509|Q9Y509_HUMAN	VH3protein(Fragment)OS=HomosapiensGN=VH3PE=2SV=1	MDS-EB	38	11	1	Y	15769
A2N2G5|A2N2G5_HUMAN	VH87-2protein(Fragment)OS=HomosapiensGN=VH87-2PE=2SV=1	MDS-EB	30	3	1	Y	14538
B0YJC4|B0YJC4_HUMAN	VimentinOS=HomosapiensGN=VIMPE=1SV=1	MDS-RS	13	4	4	N	49653
P08670|VIME_HUMAN	VimentinOS=HomosapiensGN=VIMPE=1SV=4	C	12	4	4	N	53652
A0A024QZN4|A0A024QZN4_HUMAN	VinculinisoformCRA_cOS=HomosapiensGN=VCLPE=4SV=1	C	1	1	1	N	116722
P18206|VINC_HUMAN	VinculinOS=HomosapiensGN=VCLPE=1SV=4	MDS-RS	1	1	1	N	123799
A0A1B1CYC5|A0A1B1CYC5_HUMAN	VitaminDbindingprotein(Fragment)OS=HomosapiensGN=GcPE=4SV=1	C	38	2	2	Y	3718
D6RF35|D6RF35_HUMAN	VitaminD-bindingproteinOS=HomosapiensGN=GCPE=1SV=1	C	64	37	3	Y	53021
P02774|VTDB_HUMAN	VitaminD-bindingproteinOS=HomosapiensGN=GCPE=1SV=1	MDS-RS	64	36	2	Y	52964
P07225|PROS_HUMAN	VitaminK-dependentproteinSOS=HomosapiensGN=PROS1PE=1SV=1	C	11	7	7	Y	75123
P04004|VTNC_HUMAN	VitronectinOS=HomosapiensGN=VTNPE=1SV=1	C	29	21	21	Y	54306
D9ZGG2|D9ZGG2_HUMAN	VitronectinOS=HomosapiensGN=VTNPE=4SV=1	C	29	21	21	Y	54306
K7EKF7|K7EKF7_HUMAN	Voltage-dependentP/Q-typecalciumchannelsubunitalpha-1A(Fragment)OS=HomosapiensGN=CACNA1APE=1SV=2	MDS-RS	2	1	1	N	98814
A0A1B0GTI4|A0A1B0GTI4_HUMAN	Voltage-dependentP/Q-typecalciumchannelsubunitalphaOS=HomosapiensGN=CACNA1APE=1SV=1	MDS-RS	1	1	1	N	256873
A0A1B0GVQ9|A0A1B0GVQ9_HUMAN	Voltage-dependentP/Q-typecalciumchannelsubunitalphaOS=HomosapiensGN=CACNA1APE=1SV=1	MDS-RS	1	1	1	N	257440
P25311|ZA2G_HUMAN	Zinc-alpha-2-glycoproteinOS=HomosapiensGN=AZGP1PE=1SV=2	C	61	26	26	Y	34259
Q86UP3|ZFHX4_HUMAN	Zincfingerhomeoboxprotein4OS=HomosapiensGN=ZFHX4PE=1SV=1	MDS-RS	0	1	1	N	393732
M0QY62|M0QY62_HUMAN	Zincfingerprotein587BOS=HomosapiensGN=ZNF587BPE=1SV=1	MDS-EB	1	1	1	Y	72203
Q96I27|ZN625_HUMAN	Zincfingerprotein625OS=HomosapiensGN=ZNF625PE=1SV=1	MDS-EB	6	1	1	Y	34746
Q14966|ZN638_HUMAN	Zincfingerprotein638OS=HomosapiensGN=ZNF638PE=1SV=2	MDS-RS	1	1	1	N	220623
S4R3H3|S4R3H3_HUMAN	ZincfingerSWIMdomain-containingprotein8OS=HomosapiensGN=ZSWIM8PE=1SV=1	MDS-RS	1	1	1	N	178854

## Sheet: B -Biological Process (GO)
Term	Negative Log p-value
	MDS-EB	MDS-RS
regulation of mRNA stability	2.00891
peptidyl-glutamic acid carboxylation		2.02
positive regulation of heterotypic cell-cell adhesion		2.02
extracellular matrix organization	2.09105
positive regulation of triglyceride catabolic process	2.09239
negative regulation of receptor-mediated endocytosis	2.09239
positive regulation of cell death		2.14
cytoskeleton organization		2.16
B cell receptor signaling pathway		2.19
very-low-density lipoprotein particle remodeling	2.21227
endodermal cell differentiation		2.23
cell-matrix adhesion	2.28809
response to hydrogen peroxide		2.28
neuron projection regeneration	2.09239	2.3
very-low-density lipoprotein particle assembly	2.09239	2.3
positive regulation of peptide hormone secretion	2.09239	2.3
triglyceride catabolic process	2.02879	2.33
ventricular cardiac muscle tissue morphogenesis		2.33
bicarbonate transport		2.51
negative regulation of extrinsic apoptotic signaling pathway via death domain receptors	2.58709
protein refolding	2.6761
negative regulation of gene expression, epigenetic	2.73939
negative regulation of very-low-density lipoprotein particle clearance	2.74111
negative regulation of cholesterol transport	2.74111
negative regulation of lipid metabolic process	2.74111
cellular heat acclimation	2.74111
telomere organization	2.91876
triglyceride homeostasis	2.98239	2.28
gluconeogenesis	2.99235
cholesterol homeostasis	3.04249	2.73
pentose-phosphate shunt	3.09392
positive regulation of gene expression, epigenetic	3.11596
protein polymerization	2.8664	3.18
striated muscle contraction		3.18
positive regulation of lipoprotein lipase activity	3.22654
negative regulation of very-low-density lipoprotein particle remodeling	3.03704	3.25
phagocytosis, recognition		3.26
hyaluronan metabolic process	2.97467	3.29
chromatin silencing at rDNA	3.34518
positive regulation of B cell activation		3.39
cardiac muscle contraction		3.43
glycolytic process	3.52138
zymogen activation		3.69
platelet activation		3.72
chylomicron remnant clearance	3.98189	2.56
high-density lipoprotein particle clearance	3.98189	2.56
response to reactive oxygen species		2.71
regulation of intestinal cholesterol absorption	2.52434	2.74
regulation of Cdc42 protein signal transduction	2.52434	2.74
cytoskeleton-dependent intracellular transport		2.74
low-density lipoprotein particle remodeling	4.54794	3.41
leukocyte migration involved in inflammatory response	4.54794	2.02
positive regulation of substrate adhesion-dependent cell spreading	4.75529	2.02
defense response to bacterium		3.74
high-density lipoprotein particle assembly	3.54614	3.86
phagocytosis, engulfment	2.49199	3.96
triglyceride metabolic process	3.46068	3.96
cell-cell adhesion	4.00971
cellular protein complex assembly		4.04
canonical glycolysis	4.09765
cellular oxidant detoxification		4.31
oxygen transport	3.95555	4.37
retinoid metabolic process	4.95453	4.7
platelet aggregation		4.72
negative regulation of viral entry into host cell	4.93263
muscle contraction		4.77
blood coagulation, fibrin clot formation	4.66943	4.99
Fc-epsilon receptor signaling pathway	4.77577	5.17
cellular protein metabolic process		5.27
plasminogen activation	4.95395	5.38
lipoprotein biosynthetic process	6.70844	5.38
reverse cholesterol transport	6.35359	5.46
high-density lipoprotein particle remodeling	5.36907	5.9
regulation of immune response	6.20442	5.95
lipid transport	4.24733	6.01
cholesterol efflux	6.74377	6.04
phospholipid efflux	7.11885	6.07
cholesterol metabolic process	4.60115	6.43
cytolysis	7.33385	6.54
hydrogen peroxide catabolic process	6.04679	6.68
positive regulation of cholesterol esterification	6.70844	7.25
complement activation, alternative pathway	9.11219	8
lipoprotein metabolic process	7.81953	8.76
defense response to Gram-positive bacterium	9.59408
immune response	10.7536	9.07
proteolysis	11.4697	11.7
Fc-gamma receptor signaling pathway involved in phagocytosis	11.0301	11.8
antibacterial humoral response	11.0367
muscle filament sliding		13.2
regulation of complement activation		14.6
fibrinolysis	12.1308	15.1
innate immune response in mucosa	12.8183
blood coagulation	13.7107	8.27
chromatin silencing	10.9089	15.2
regulation of complement activation	16.6418
nucleosome assembly	17.061
receptor-mediated endocytosis	19.7648	21.7
negative regulation of endopeptidase activity	20.4651	26
complement activation	28.8648	32.1
complement activation, classical pathway	34.3333	38.1

## Sheet: C - Molecular Function (GO)
Term	Negative Log p-value
	MDS-EB	MDS-RS
regulation of mRNA stability	2.00891
peptidyl-glutamic acid carboxylation		2.02
positive regulation of heterotypic cell-cell adhesion		2.02
extracellular matrix organization	2.09105
positive regulation of triglyceride catabolic process	2.09239
negative regulation of receptor-mediated endocytosis	2.09239
positive regulation of cell death		2.14
cytoskeleton organization		2.16
B cell receptor signaling pathway		2.19
very-low-density lipoprotein particle remodeling	2.21227
endodermal cell differentiation		2.23
cell-matrix adhesion	2.28809
response to hydrogen peroxide		2.28
neuron projection regeneration	2.09239	2.3
very-low-density lipoprotein particle assembly	2.09239	2.3
positive regulation of peptide hormone secretion	2.09239	2.3
triglyceride catabolic process	2.02879	2.33
ventricular cardiac muscle tissue morphogenesis		2.33
bicarbonate transport		2.51
negative regulation of extrinsic apoptotic signaling pathway via death domain receptors	2.58709
protein refolding	2.6761
negative regulation of gene expression, epigenetic	2.73939
negative regulation of very-low-density lipoprotein particle clearance	2.74111
negative regulation of cholesterol transport	2.74111
negative regulation of lipid metabolic process	2.74111
cellular heat acclimation	2.74111
telomere organization	2.91876
triglyceride homeostasis	2.98239	2.28
gluconeogenesis	2.99235
cholesterol homeostasis	3.04249	2.73
pentose-phosphate shunt	3.09392
positive regulation of gene expression, epigenetic	3.11596
protein polymerization	2.8664	3.18
striated muscle contraction		3.18
positive regulation of lipoprotein lipase activity	3.22654
negative regulation of very-low-density lipoprotein particle remodeling	3.03704	3.25
phagocytosis, recognition		3.26
hyaluronan metabolic process	2.97467	3.29
chromatin silencing at rDNA	3.34518
positive regulation of B cell activation		3.39
cardiac muscle contraction		3.43
glycolytic process	3.52138
zymogen activation		3.69
platelet activation		3.72
chylomicron remnant clearance	3.98189	2.56
high-density lipoprotein particle clearance	3.98189	2.56
response to reactive oxygen species		2.71
regulation of intestinal cholesterol absorption	2.52434	2.74
regulation of Cdc42 protein signal transduction	2.52434	2.74
cytoskeleton-dependent intracellular transport		2.74
low-density lipoprotein particle remodeling	4.54794	3.41
leukocyte migration involved in inflammatory response	4.54794	2.02
positive regulation of substrate adhesion-dependent cell spreading	4.75529	2.02
defense response to bacterium		3.74
high-density lipoprotein particle assembly	3.54614	3.86
phagocytosis, engulfment	2.49199	3.96
triglyceride metabolic process	3.46068	3.96
cell-cell adhesion	4.00971
cellular protein complex assembly		4.04
canonical glycolysis	4.09765
cellular oxidant detoxification		4.31
oxygen transport	3.95555	4.37
retinoid metabolic process	4.95453	4.7
platelet aggregation		4.72
negative regulation of viral entry into host cell	4.93263
muscle contraction		4.77
blood coagulation, fibrin clot formation	4.66943	4.99
Fc-epsilon receptor signaling pathway	4.77577	5.17
cellular protein metabolic process		5.27
plasminogen activation	4.95395	5.38
lipoprotein biosynthetic process	6.70844	5.38
reverse cholesterol transport	6.35359	5.46
high-density lipoprotein particle remodeling	5.36907	5.9
regulation of immune response	6.20442	5.95
lipid transport	4.24733	6.01
cholesterol efflux	6.74377	6.04
phospholipid efflux	7.11885	6.07
cholesterol metabolic process	4.60115	6.43
cytolysis	7.33385	6.54
hydrogen peroxide catabolic process	6.04679	6.68
positive regulation of cholesterol esterification	6.70844	7.25
complement activation, alternative pathway	9.11219	8
lipoprotein metabolic process	7.81953	8.76
defense response to Gram-positive bacterium	9.59408
immune response	10.7536	9.07
proteolysis	11.4697	11.7
Fc-gamma receptor signaling pathway involved in phagocytosis	11.0301	11.8
antibacterial humoral response	11.0367
muscle filament sliding		13.2
regulation of complement activation		14.6
fibrinolysis	12.1308	15.1
innate immune response in mucosa	12.8183
blood coagulation	13.7107	8.27
chromatin silencing	10.9089	15.2
regulation of complement activation	16.6418
nucleosome assembly	17.061
receptor-mediated endocytosis	19.7648	21.7
negative regulation of endopeptidase activity	20.4651	26
complement activation	28.8648	32.1
complement activation, classical pathway	34.3333	38.1

## Sheet: D - GSE58831 databank
GSE58831.top.table
ID	adj.P.Val	P.Value	t	B	logFC	Gene.symbol	Gene.title
213791_at	7.31e-21	1.34e-25	-1.24e+01	46.80429	-6.45e-01	PENK	proenkephalin
208356_x_at	4.81e-19	1.76e-23	-1.17e+01	42.15089	-1.60e-01	GH1///CSHL1///CSH1	growth hormone 1///chorionic somatomammotropin hormone like 1///chorionic somatomammotropin hormone 1
1555529_at	6.92e-16	3.80e-20	-1.05e+01	34.81661	-5.24e-01	RNH1	ribonuclease/angiogenin inhibitor 1
225867_at	2.18e-15	1.60e-19	-1.03e+01	33.44277	-6.95e-01	VASN	vasorin
241355_at	7.08e-15	6.48e-19	-1.01e+01	32.10331	-1.10	HR	hair growth associated
215644_at	1.13e-14	1.39e-18	-9.94	31.37137	-5.86e-01	ZNF518A	zinc finger protein 518A
1554987_at	1.13e-14	1.45e-18	-9.93	31.33398	-6.84e-01	GOLGA3	golgin A3
1552482_at	2.40e-14	3.50e-18	-9.79	30.48722	-3.37e-01	RAPH1	Ras association (RalGDS/AF-6) and pleckstrin homology domains 1
207409_at	3.61e-14	5.94e-18	-9.71	29.98244	-7.03e-02	LECT2	leukocyte cell derived chemotaxin 2
241939_at	3.93e-14	7.19e-18	-9.68	29.79945	-2.99e-01	IQGAP3	IQ motif containing GTPase activating protein 3
215734_at	7.63e-14	1.55e-17	-9.55	29.06104	-2.80e-01	IZUMO4	IZUMO family member 4
215257_at	7.63e-14	1.67e-17	-9.54	28.98995	-1.05	ERGIC3	ERGIC and golgi 3
205879_x_at	1.28e-13	3.05e-17	-9.44	28.41553	-8.66e-01	RET	ret proto-oncogene
1565923_at	1.72e-13	4.41e-17	-9.38	28.06222	-9.02e-01
204584_at	3.02e-13	8.29e-17	-9.28	27.45877	-3.86e-01	L1CAM	L1 cell adhesion molecule
213870_at	3.47e-13	1.02e-16	-9.25	27.26399	-2.72e-01	COL11A2	collagen type XI alpha 2 chain
1552544_at	5.78e-13	1.80e-16	-9.16	26.71713	-6.73e-01	SERPINA12	serpin family A member 12
44783_s_at	7.73e-13	2.55e-16	-9.10	26.38411	-2.37	HEY1	hes related family bHLH transcription factor with YRPW motif 1
1556452_a_at	8.13e-13	2.82e-16	-9.08	26.28489	-2.88e-01	LINC00928	long intergenic non-protein coding RNA 928
1562201_x_at	1.23e-12	4.48e-16	-9.01	25.84258	-1.38
1556296_at	2.21e-12	8.48e-16	-8.91	25.23192	-6.29e-01	LOC105370178	uncharacterized LOC105370178
1562664_at	2.70e-12	1.11e-15	-8.86	24.97005	-3.77e-01
241951_at	2.70e-12	1.14e-15	-8.86	24.95268	-5.42e-01	SLCO1C1	solute carrier organic anion transporter family member 1C1
235433_at	4.19e-12	1.84e-15	8.78	24.49081	1.99	APOOL	apolipoprotein O like
211481_at	4.21e-12	1.92e-15	-8.77	24.44711	-3.59e-01	SLCO1A2	solute carrier organic anion transporter family member 1A2
239378_at	8.96e-12	4.26e-15	-8.64	23.68585	-3.65e-01	PITRM1	pitrilysin metallopeptidase 1
1554580_a_at	1.02e-11	5.03e-15	-8.61	23.52715	-1.11	WWP2	WW domain containing E3 ubiquitin protein ligase 2
207407_x_at	1.90e-11	9.71e-15	-8.50	22.89746	-5.24e-01	CYP4A11	cytochrome P450 family 4 subfamily A member 11
204562_at	2.83e-11	1.50e-14	-8.43	22.47985	-2.06	IRF4	interferon regulatory factor 4
235517_at	3.02e-11	1.66e-14	-8.42	22.38573	-4.80e-01	PACRGL	PARK2 coregulated like
1560854_s_at	3.08e-11	1.75e-14	-8.41	22331	-1.03	ZNF107	zinc finger protein 107
220653_at	3.08e-11	1.80e-14	-8.40	22.30496	-4.93e-01	ZIM2///PEG3	zinc finger imprinted 2///paternally expressed 3
1559340_at	3.61e-11	2.18e-14	-8.37	22.1225	-4.36e-01
205975_s_at	4.93e-11	3.07e-14	-8.31	21.79672	-2.73e-01	HOXD1	homeobox D1
1562861_at	5.62e-11	3.60e-14	-8.29	21.64292	-2.90e-01	LINC01231	long intergenic non-protein coding RNA 1231
1567622_at	6.49e-11	4.43e-14	-8.25	21.44495	-4.65e-01	ABLIM2	actin binding LIM protein family member 2
210043_at	6.49e-11	4.53e-14	-8.25	21.42254	-6.11e-01	FRMD8	FERM domain containing 8
216319_at	6.49e-11	4.61e-14	-8.24	21.40662	-4.50e-01
205604_at	6.49e-11	4.63e-14	-8.24	21.40173	-4.32e-01	HOXD9	homeobox D9
1567612_at	6.96e-11	5.09e-14	-8.23	21.31089	-4.39e-01
241367_at	8.58e-11	6.43e-14	-8.19	21.08705	-2.08e-01	TEX19	testis expressed 19
1563872_at	8.80e-11	6.76e-14	-8.18	21.03957	-6.11e-01	LOC284395	uncharacterized LOC284395
243663_at	9.20e-11	7.24e-14	-8.17	20.97453	-4.90e-01
1562794_at	9.96e-11	8.02e-14	-8.15	20.8767	-3.03e-01
1569696_at	1.00e-10	8.39e-14	-8.14	20.83335	-3.37e-01	CSMD2-AS1	CSMD2 antisense RNA 1
216898_s_at	1.00e-10	8.43e-14	-8.14	20.82899	-2.74e-01	COL4A3	collagen type IV alpha 3 chain
234770_at	1.03e-10	8.83e-14	-8.13	20.78391	-8.62e-01	OR51A1P	olfactory receptor family 51 subfamily A member 1 pseudogene
244655_at	1.08e-10	9.49e-14	-8.12	20.71523	-1.77e-01	LOC100507311	uncharacterized LOC100507311
217397_at	1.16e-10	1.04e-13	-8.11	20.62965	-2.19e-01	YME1L1	YME1 like 1 ATPase
226969_at	1.40e-10	1.28e-13	8.07	20.43016	1.68	MTR	5-methyltetrahydrofolate-homocysteine methyltransferase
243207_at	1.43e-10	1.33e-13	-8.07	20.3922	-5.80e-01
218839_at	1.45e-10	1.38e-13	-8.06	20.35506	-7.29e-01	HEY1	hes related family bHLH transcription factor with YRPW motif 1
1556823_s_at	1.56e-10	1.52e-13	-8.04	20.26736	-7.29e-01
230284_at	1.60e-10	1.60e-13	-8.03	20.21425	-5.64e-01	MYOM3	myomesin 3
204684_at	1.60e-10	1.64e-13	-8.03	20.19158	-6.42e-01	NPTX1	neuronal pentraxin 1
1559629_at	1.60e-10	1.67e-13	-8.03	20175	-4.52e-01	LOC101927710	uncharacterized LOC101927710
1569847_at	1.60e-10	1.67e-13	-8.03	20.17419	-1.96e-01	LOC101930349///LOC101930344///CGNL1	uncharacterized LOC101930349///uncharacterized LOC101930344///cingulin like 1
230643_at	1.72e-10	1.83e-13	-8.01	20.08846	-4.99e-01	WNT9A	Wnt family member 9A
1557343_at	1.83e-10	1.97e-13	-8.00	20.0138	-9.41e-01
1566824_at	3.30e-10	3.66e-13	-7.89	19.42425	-7.01e-02
1559261_a_at	3.30e-10	3.68e-13	-7.89	19.41857	-3.54e-01	PKD1L2	polycystin 1 like 2 (gene/pseudogene)
1563745_a_at	4.22e-10	4.79e-13	-7.85	19.1664	-2.52e-01	ZMIZ1-AS1	ZMIZ1 antisense RNA 1
206675_s_at	5.11e-10	5.89e-13	-7.81	18.9684	-1.77	SKIL	SKI-like proto-oncogene
217358_at	5.43e-10	6.36e-13	-7.80	18.89435	-5.16e-01	DNAJC16	DnaJ heat shock protein family (Hsp40) member C16
239873_at	5.53e-10	6.57e-13	-7.79	18.86347	-2.74e-01
239031_at	5.61e-10	6.78e-13	-7.79	18.83368	-5.08e-01	SSTR2	somatostatin receptor 2
219916_s_at	6.14e-10	7.56e-13	-7.77	18.72898	-3.43e-01	RNF39	ring finger protein 39
239938_x_at	6.14e-10	7.64e-13	-7.77	18.71919	-1.86
227846_at	9.46e-10	1.19e-12	-7.69	18.29201	-2.39	GPR176	G protein-coupled receptor 176
216575_at	1.06e-09	1.36e-12	-7.67	18.16619	-3.89e-01
203287_at	1.10e-09	1.43e-12	-7.66	18.12179	-2.29e-01	LAD1	ladinin 1
1556941_a_at	1.32e-09	1.74e-12	-7.62	17.93126	-1.20e-01	LOC283484	uncharacterized LOC283484
243223_at	1.33e-09	1.78e-12	-7.62	17.90943	-4.83e-01
1554367_at	1.39e-09	1.88e-12	-7.61	17.85762	-6.12e-01	CALHM1	calcium homeostasis modulator 1
240764_at	1.39e-09	1.90e-12	-7.61	17.84641	-4.77e-01
231619_at	1.39e-09	1.93e-12	-7.61	17.83321	-3.93e-01
220359_s_at	1.40e-09	1.98e-12	-7.60	17.80947	-1.67	ARPP21	cAMP regulated phosphoprotein 21
236133_x_at	1.42e-09	2.03e-12	-7.60	17.78619	-8.79e-01	ZNF254	zinc finger protein 254
203793_x_at	1.56e-09	2.25e-12	-7.58	17.68683	-3.99e-01	PCGF2	polycomb group ring finger 2
234951_s_at	1.56e-09	2.30e-12	-7.58	17.66535	-7.94e-01	COL12A1	collagen type XII alpha 1 chain
204790_at	1.56e-09	2.31e-12	-7.57	17.66029	-2.95	SMAD7	SMAD family member 7
235419_at	2.25e-09	3.37e-12	-7.51	17.29906	-5.17e-01
206552_s_at	2.52e-09	3.83e-12	-7.49	17.17653	-2.64e-01	TAC1	tachykinin precursor 1
234805_at	2.70e-09	4.14e-12	-7.47	17.10171	-2.96e-01
237495_at	2.99e-09	4.65e-12	-7.45	16.99099	-3.64e-01	MPP7	membrane palmitoylated protein 7
206887_at	2.99e-09	4.70e-12	-7.45	16.98213	-1.99e-01	ACKR2	atypical chemokine receptor 2
244073_at	3.03e-09	4.82e-12	-7.45	16.95698	-1.48e-01
218353_at	3.10e-09	4.99e-12	-7.44	16.92407	-1.14	RGS5	regulator of G-protein signaling 5
1561882_at	3.30e-09	5.38e-12	-7.43	16.85268	-9.24e-01	SYTL3	synaptotagmin like 3
234807_x_at	3.35e-09	5.51e-12	-7.42	16.82961	-1.54
210367_s_at	3.45e-09	5.74e-12	-7.42	16.79058	-3.01e-01	PTGES	prostaglandin E synthase
243114_at	4.59e-09	7.72e-12	-7.36	16.50753	-6.43e-01
1557666_s_at	5.28e-09	8.99e-12	-7.34	16.36159	-5.39e-01	AK8	adenylate kinase 8
211739_x_at	5.31e-09	9.14e-12	-7.33	16.34605	-1.81e-01	GH1///CSHL1///CSH2///CSH1	growth hormone 1///chorionic somatomammotropin hormone like 1///chorionic somatomammotropin hormone 2///chorionic somatomammotropin hormone 1
1556599_s_at	7.25e-09	1.26e-11	-7.28	16.03882	-3.91	ARPP21	cAMP regulated phosphoprotein 21
233593_at	7.37e-09	1.29e-11	-7.27	16.01298	-3.55e-01	GATB	glutamyl-tRNA amidotransferase subunit B
211261_at	7.37e-09	1.31e-11	-7.27	16.00374	-5.28e-01	NUP214	nucleoporin 214
240114_s_at	7.52e-09	1.36e-11	-7.26	15.96877	-9.41e-01	TMEM174	transmembrane protein 174
240869_at	7.52e-09	1.36e-11	-7.26	15.96486	-2.03e-01	KCNB1	potassium voltage-gated channel subfamily B member 1
235178_x_at	8.52e-09	1.56e-11	-7.24	15.83522	-1.88	ESCO2	establishment of sister chromatid cohesion N-acetyltransferase 2
221862_at	9.29e-09	1.72e-11	-7.22	15.74111	-2.19e-01	MIER2	MIER family member 2
244186_at	9.29e-09	1.73e-11	-7.22	15.73353	-1.43e-01
201500_s_at	9.60e-09	1.81e-11	7.21	15.69309	1.36	PPP1R11	protein phosphatase 1 regulatory inhibitor subunit 11
243343_at	1.01e-08	1.91e-11	-7.20	15.63933	-5.50e-01
237829_at	1.01e-08	1.93e-11	-7.20	15.63108	-2.33e-01
240371_at	1.02e-08	1.97e-11	-7.20	15.60989	-4.00e-01	LINC01192	long intergenic non-protein coding RNA 1192
230493_at	1.06e-08	2.06e-11	-7.19	15.56676	-2.30	SHISA2	shisa family member 2
201836_s_at	1.14e-08	2.26e-11	7.17	15.48244	1.32	SUPT7L	SPT7-like STAGA complex gamma subunit
243107_at	1.28e-08	2.55e-11	-7.15	15.3653	-3.00e-01
221716_s_at	1.30e-08	2.62e-11	-7.15	15.33856	-4.99e-01	ACSBG2	acyl-CoA synthetase bubblegum family member 2
1566098_at	1.36e-08	2.76e-11	-7.14	15.28873	-1.06e-01
229396_at	1.47e-08	3.01e-11	-7.12	15.20676	-5.85e-01	OVOL1	ovo like transcriptional repressor 1
208347_at	1.59e-08	3.29e-11	-7.10	15.12305	-7.70e-01
1554591_at	1.62e-08	3.38e-11	-7.10	15.09679	-1.70e-01	PCAT4	prostate cancer associated transcript 4 (non-protein coding)
1554331_a_at	1.66e-08	3.49e-11	-7.09	15.06477	-3.07e-01	LRRC18	leucine rich repeat containing 18
244520_at	1.66e-08	3.52e-11	-7.09	15.05579	-1.13
220776_at	1.67e-08	3.58e-11	-7.09	15.04039	-4.42e-01	KCNJ14	potassium voltage-gated channel subfamily J member 14
1563521_at	1.67e-08	3.60e-11	-7.09	15.03551	-7.46e-01	MOB3B	MOB kinase activator 3B
217434_at	1.78e-08	3.88e-11	-7.08	14.96514	-1.34e-01	MC2R	melanocortin 2 receptor
226614_s_at	1.83e-08	4.01e-11	-7.07	14.93312	-3.68e-01	FAM167A	family with sequence similarity 167 member A
235892_at	2.10e-08	4.66e-11	-7.04	14.78994	-1.33e-01
225515_s_at	2.18e-08	4.86e-11	7.03	14.74965	1.16	RPL7L1///WAC-AS1	ribosomal protein L7 like 1///WAC antisense RNA 1 (head to head)
222185_at	2.43e-08	5.47e-11	-7.01	14.63658	-2.98e-01	PKNOX2	PBX/knotted 1 homeobox 2
1561915_at	2.60e-08	5.89e-11	-7.00	14.56552	-6.56e-01
235936_at	2.80e-08	6.39e-11	-6.98	14.48744	-4.02e-01	MIR9-3HG	MIR9-3 host gene
211455_at	3.14e-08	7.23e-11	-6.96	14.36913	-4.62e-01
1562509_at	3.17e-08	7.37e-11	-6.96	14.35123	-4.67e-01	TMEM108-AS1	TMEM108 antisense RNA 1
216114_at	3.36e-08	7.93e-11	-6.95	14.28095	-6.17e-01	NCKIPSD	NCK interacting protein with SH3 domain
226394_at	3.36e-08	7.97e-11	-6.94	14.27616	-1.21	MARCH5	membrane associated ring-CH-type finger 5
43544_at	3.36e-08	7.98e-11	6.94	14.27542	1.62	MED16	mediator complex subunit 16
217393_x_at	3.42e-08	8.19e-11	-6.94	14.25104	-5.94e-01	UBE2NL	ubiquitin conjugating enzyme E2 N like (gene/pseudogene)
241831_at	3.53e-08	8.53e-11	-6.93	14.21135	-1.14e-01
1555926_a_at	3.97e-08	9.67e-11	-6.91	14.09159	-4.51e-01
237032_x_at	3.97e-08	9.73e-11	-6.91	14.08594	-8.65e-01	SIPA1L1	signal induced proliferation associated 1 like 1
204223_at	4.02e-08	9.93e-11	-6.90	14.06662	-6.63e-01	PRELP	proline and arginine rich end leucine rich repeat protein
1553993_s_at	4.04e-08	1.01e-10	6.90	14.05502	2.23	MIR6800///MED25	microRNA 6800///mediator complex subunit 25
234124_at	4.09e-08	1.03e-10	-6.90	14.03619	-4.13e-01
210258_at	4.28e-08	1.08e-10	-6.89	13.98452	-1.96	RGS13	regulator of G-protein signaling 13
237889_s_at	4.28e-08	1.09e-10	-6.89	13.97949	-2.08e-01	LOC100422737	uncharacterized LOC100422737
223959_at	5.42e-08	1.39e-10	-6.84	13747	-5.40e-01	DNAL1	dynein axonemal light chain 1
220870_at	5.55e-08	1.43e-10	-6.84	13.71764	-4.01e-01
233726_at	5.62e-08	1.46e-10	-6.83	13.69904	-2.24e-01
206924_at	5.83e-08	1.52e-10	-6.83	13.65776	-1.42	IL11	interleukin 11
1566272_at	6.10e-08	1.61e-10	-6.82	13.60332	-5.44e-01	RALGAPA1	Ral GTPase activating protein catalytic alpha subunit 1
206367_at	6.10e-08	1.62e-10	-6.82	13.60067	-5.55e-01	REN	renin
231896_s_at	6.75e-08	1.80e-10	6.80	13.49765	1.14	DENR	density regulated re-initiation and release factor
244543_s_at	7.03e-08	1.89e-10	-6.79	13.4517	-4.55e-01	BCDIN3D-AS1	BCDIN3D antisense RNA 1
213332_at	7.30e-08	1.98e-10	-6.78	13.41015	-1.62e-01	PAPPA2	pappalysin 2
209967_s_at	8.30e-08	2.26e-10	-6.75	13.28065	-2.24	CREM	cAMP responsive element modulator
823_at	8.41e-08	2.31e-10	-6.75	13.26196	-2.19e-01	CX3CL1	C-X3-C motif chemokine ligand 1
202329_at	8.57e-08	2.37e-10	6.75	13.23752	1.08	CSK	c-src tyrosine kinase
238314_x_at	8.80e-08	2.45e-10	-6.74	13.2057	-2.38e-01
210450_at	8.98e-08	2.52e-10	-6.73	13.17696	-3.40	IGHV5-78	immunoglobulin heavy variable 5-78 (pseudogene)
240967_at	8.98e-08	2.53e-10	-6.73	13.17475	-1.64e-01	KRTAP19-3	keratin associated protein 19-3
227337_at	9.29e-08	2.63e-10	-6.73	13.13617	-1.68	ANKRD37	ankyrin repeat domain 37
208108_s_at	9.41e-08	2.69e-10	-6.72	13.11682	-4.66e-01	AVPR2	arginine vasopressin receptor 2
243946_at	9.55e-08	2.74e-10	-6.72	13.09726	-2.91e-01	SMOC2	SPARC related modular calcium binding 2
1564129_a_at	9.62e-08	2.78e-10	-6.72	13.08243	-5.14e-01
225225_at	9.62e-08	2.80e-10	6.71	13.07831	9.71e-01	OIP5-AS1	OIP5 antisense RNA 1
1570251_at	9.98e-08	2.92e-10	-6.71	13.03659	-1.72	HECTD1	HECT domain E3 ubiquitin protein ligase 1
234670_at	1.02e-07	2.99e-10	-6.70	13.01373	-3.06e-01
226696_at	1.11e-07	3.28e-10	6.68	12.92601	1.27	RBBP9	RB binding protein 9, serine hydrolase
1569739_at	1.13e-07	3.38e-10	-6.68	12.89725	-5.83e-02	LOC221946	uncharacterized LOC221946
242397_at	1.19e-07	3.58e-10	-6.67	12.84239	-2.33
230511_at	1.32e-07	3.99e-10	-6.65	12.74022	-2.57	CREM	cAMP responsive element modulator
230780_at	1.32e-07	4.00e-10	-6.65	12.73756	-8.76e-01	LINC00886	long intergenic non-protein coding RNA 886
1558273_a_at	1.34e-07	4.09e-10	-6.64	12.71474	-1.81e-01
227451_s_at	1.37e-07	4.22e-10	6.64	12.68671	1.20	MCUR1	mitochondrial calcium uniporter regulator 1
238496_at	1.39e-07	4.31e-10	-6.63	12.66547	-1.34	WHSC1L1	Wolf-Hirschhorn syndrome candidate 1-like 1
1552370_at	1.43e-07	4.46e-10	6.63	12.63312	1.27	C4orf33	chromosome 4 open reading frame 33
221317_x_at	1.48e-07	4.61e-10	-6.62	12.60061	-7.78e-02	PCDHB6	protocadherin beta 6
206201_s_at	1.48e-07	4.69e-10	-6.62	12.58534	-1.70e-01	MEOX2	mesenchyme homeobox 2
211001_at	1.48e-07	4.71e-10	-6.62	12.58111	-1.00e-01	TRIM29	tripartite motif containing 29
221115_s_at	1.48e-07	4.73e-10	-6.62	12.57631	-3.41e-01	LENEP	lens epithelial protein
237655_at	1.48e-07	4.76e-10	-6.62	12.57134	-1.55e-01
1565845_at	1.48e-07	4.77e-10	-6.62	12.56861	-3.76e-01
226513_at	1.52e-07	4.93e-10	6.61	12.53814	1.18	ASB7	ankyrin repeat and SOCS box containing 7
240781_x_at	1.54e-07	5.00e-10	-6.61	12.52359	-1.18	DCUN1D1	defective in cullin neddylation 1 domain containing 1
45687_at	1.58e-07	5.22e-10	6.60	12.48365	1.14	PRR14	proline rich 14
209659_s_at	1.58e-07	5.23e-10	6.60	12.48173	6.45e-01	CDC16	cell division cycle 16
231448_at	1.58e-07	5.24e-10	-6.60	12.47947	-4.00e-01	ADAD1	adenosine deaminase domain containing 1
211681_s_at	1.60e-07	5.33e-10	-6.59	12.46277	-7.95e-01	PDLIM5	PDZ and LIM domain 5
1568768_s_at	1.72e-07	5.77e-10	-6.58	12.3875	-4.03	BRE-AS1	BRE antisense RNA 1
1563656_at	1.83e-07	6.15e-10	-6.57	12.32729	-2.14e-01
216457_s_at	1.85e-07	6.25e-10	6.56	12.31158	9.23e-01	SF3A1	splicing factor 3a subunit 1
224283_x_at	1.96e-07	6.68e-10	6.55	12.24856	3.94e-01	IL18BP	interleukin 18 binding protein
243837_x_at	1.98e-07	6.76e-10	-6.55	12.23671	-4.23e-01
1559656_a_at	2.01e-07	6.92e-10	-6.55	12.21427	-7.07e-01	MAMDC2-AS1	MAMDC2 antisense RNA 1
238973_s_at	2.01e-07	6.96e-10	-6.54	12.20862	-3.80e-01
1554798_at	2.04e-07	7.11e-10	-6.54	12.18897	-1.93e-01	SNED1	sushi, nidogen and EGF like domains 1
221859_at	2.18e-07	7.61e-10	-6.53	12.12324	-4.21e-01	SYT13	synaptotagmin 13
237484_at	2.24e-07	7.87e-10	-6.52	12.09123	-3.13e-01	SMCO3	single-pass membrane protein with coiled-coil domains 3
234364_at	2.39e-07	8.45e-10	-6.51	12.02351	-3.32e-01	IGLL5///IGLV@	immunoglobulin lambda like polypeptide 5///immunoglobulin lambda variable cluster
220983_s_at	2.44e-07	8.65e-10	-6.50	12.00196	-6.10e-01	MIR612///NEAT1	microRNA 612///nuclear paraspeckle assembly transcript 1 (non-protein coding)
1570291_at	2.47e-07	8.82e-10	-6.50	11.98261	-1.93e-01	CLDN10-AS1	CLDN10 antisense RNA 1
1565837_at	2.54e-07	9.10e-10	-6.49	11.95277	-1.00e-01	LOC100506411	uncharacterized LOC100506411
58308_at	2.71e-07	9.75e-10	-6.48	11.88714	-6.18e-01	TRIM62	tripartite motif containing 62
1556803_at	2.74e-07	9.91e-10	-6.48	11.87239	-8.88e-01	POLR3B	RNA polymerase III subunit B
204642_at	2.93e-07	1.07e-09	-6.46	11.80273	-1.49	S1PR1	sphingosine-1-phosphate receptor 1
1558758_s_at	2.94e-07	1.07e-09	-6.46	11.79532	-5.35e-01	C12orf49	chromosome 12 open reading frame 49
220550_at	3.01e-07	1.11e-09	-6.46	11.76778	-6.21e-01	FBXO4	F-box protein 4
222355_at	3.10e-07	1.15e-09	-6.45	11.73327	-4.64e-01
240562_at	3.19e-07	1.18e-09	-6.44	11.7022	-2.80e-01	GSK3B	glycogen synthase kinase 3 beta
215074_at	3.35e-07	1.25e-09	-6.43	11.65023	-1.42e-01	MYO1B	myosin IB
230949_at	3.36e-07	1.27e-09	-6.43	11.63744	-6.70e-01	SLC23A3	solute carrier family 23 member 3
209959_at	3.36e-07	1.27e-09	-6.43	11.63726	-4.77	NR4A3	nuclear receptor subfamily 4 group A member 3
244887_at	3.45e-07	1.31e-09	-6.43	11.60888	-1.40
235037_at	3.50e-07	1.33e-09	6.42	11.59029	1.01	TMEM41A	transmembrane protein 41A
207222_at	3.54e-07	1.35e-09	-6.42	11.5755	-4.56e-01	LOC100652777///PLA2G10	group 10 secretory phospholipase A2-like///phospholipase A2 group X
215129_at	3.66e-07	1.40e-09	-6.41	11.53989	-4.38e-02	PIK3C2G	phosphatidylinositol-4-phosphate 3-kinase catalytic subunit type 2 gamma
217277_at	3.73e-07	1.44e-09	-6.41	11.51684	-4.07e-01
236100_at	3.75e-07	1.45e-09	-6.41	11.50709	-2.23e-01	FBXO10	F-box protein 10
1552409_a_at	3.77e-07	1.47e-09	-6.40	11.4962	-6.00e-01	ODF4	outer dense fiber of sperm tails 4
242721_at	3.78e-07	1.48e-09	-6.40	11.49056	-1.07
206337_at	3.90e-07	1.53e-09	-6.40	11.45587	-1.06	CCR7	C-C motif chemokine receptor 7
210911_at	3.94e-07	1.56e-09	-6.39	11.44159	-4.74e-01	ID2B	inhibitor of DNA binding 2B, HLH protein (pseudogene)
242189_at	4.09e-07	1.62e-09	-6.38	11.40207	-3.23e-01
239197_s_at	4.09e-07	1.63e-09	-6.38	11.39774	-5.84e-01	EZH1	enhancer of zeste 1 polycomb repressive complex 2 subunit
217092_x_at	4.18e-07	1.67e-09	-6.38	11.37302	-3.72e-01
213847_at	4.41e-07	1.77e-09	-6.37	11.31762	-5.38e-01	PRPH	peripherin
244775_at	4.44e-07	1.79e-09	-6.37	11.30695	-1.32e-01
224639_at	4.66e-07	1.89e-09	6.36	11.25668	1.10	SPPL3	signal peptide peptidase like 3
1557528_at	4.66e-07	1.90e-09	-6.35	11.25078	-3.26e-01	STRADA	STE20-related kinase adaptor alpha
234372_at	4.73e-07	1.94e-09	-6.35	11.23291	-4.36e-01
1554480_a_at	4.79e-07	1.97e-09	6.35	11.21596	1.07	ARMC10	armadillo repeat containing 10
221173_at	5.06e-07	2.10e-09	-6.34	11.15602	-2.56e-01	USH1C	USH1 protein network component harmonin
231067_s_at	5.06e-07	2.10e-09	-6.34	11.15509	-3.43	AKAP12	A-kinase anchoring protein 12
222171_s_at	5.06e-07	2.11e-09	-6.33	11.15243	-1.09e-01	PKNOX2	PBX/knotted 1 homeobox 2
207189_s_at	5.16e-07	2.16e-09	-6.33	11.12885	-4.62e-01	ZZEF1	zinc finger ZZ-type and EF-hand domain containing 1
211143_x_at	5.36e-07	2.25e-09	-6.32	11.08867	-1.46	NR4A1	nuclear receptor subfamily 4 group A member 1
1556248_at	5.43e-07	2.29e-09	-6.32	11.07219	-7.85e-01	EIF1B-AS1	EIF1B antisense RNA 1
233301_at	5.45e-07	2.31e-09	-6.32	11.06543	-6.89e-01	OXCT2	3-oxoacid CoA-transferase 2
229805_at	5.46e-07	2.33e-09	-6.32	11.05933	-3.37e-01	ZDHHC22	zinc finger DHHC-type containing 22
224734_at	6.01e-07	2.57e-09	-6.30	10.9627	-9.86e-01	HMGB1	high mobility group box 1
224598_at	6.25e-07	2.68e-09	6.29	10.9227	1.40	MGAT4B	mannosyl (alpha-1,3-)-glycoprotein beta-1,4-N-acetylglucosaminyltransferase, isozyme B
226379_s_at	6.40e-07	2.77e-09	6.28	10.89306	6.09e-01	C19orf25	chromosome 19 open reading frame 25
222784_at	6.40e-07	2.79e-09	-6.28	10.88594	-3.74e-01	SMOC1	SPARC related modular calcium binding 1
1556905_at	6.40e-07	2.79e-09	-6.28	10.88469	-4.91e-01	ZNF577	zinc finger protein 577
211924_s_at	6.40e-07	2.80e-09	-6.28	10.88292	-3.19	PLAUR	plasminogen activator, urokinase receptor
1569095_at	6.50e-07	2.85e-09	-6.28	10.8641	-1.07	MIR3945HG	MIR3945 host gene
225014_at	6.56e-07	2.89e-09	6.27	10.85174	8.12e-01	SMIM20	small integral membrane protein 20
1569841_x_at	6.59e-07	2.92e-09	-6.27	10.84321	-4.18e-01	LOC101927798	uncharacterized LOC101927798
217304_at	6.74e-07	3.00e-09	-6.27	10.81762	-1.90e-01	SHMT1	serine hydroxymethyltransferase 1
1567065_at	6.94e-07	3.10e-09	-6.26	10.78665	-1.76e-01	OR1Q1	olfactory receptor family 1 subfamily Q member 1
233634_at	7.17e-07	3.21e-09	-6.25	10.75156	-1.70e-01	MARVELD3	MARVEL domain containing 3
1563482_at	7.31e-07	3.29e-09	-6.25	10.72982	-3.25e-01
228182_at	7.35e-07	3.32e-09	-6.25	10.71964	-2.46e-01	ADCY5	adenylate cyclase 5
1554971_at	7.52e-07	3.41e-09	-6.24	10.69505	-1.26	OK/SW-CL.58	OK/SW-CL.58
235434_at	7.52e-07	3.43e-09	6.24	10.69019	1.36	CCDC134	coiled-coil domain containing 134
201338_x_at	7.55e-07	3.45e-09	6.24	10.68352	6.20e-01	GTF3A	general transcription factor IIIA
1564154_at	7.82e-07	3.59e-09	-6.23	10.64537	-9.77e-01
238194_at	8.00e-07	3.70e-09	-6.23	10.61761	-2.66e-01	DGKK	diacylglycerol kinase kappa
212608_s_at	8.00e-07	3.70e-09	6.23	10.61637	1.07	NUDT3	nudix hydrolase 3
206781_at	8.06e-07	3.75e-09	-6.22	10.60563	-4.80e-01	DNAJC4	DnaJ heat shock protein family (Hsp40) member C4
1565389_s_at	8.14e-07	3.80e-09	-6.22	10.59244	-8.82e-01	GRM5	glutamate metabotropic receptor 5
1560934_at	8.15e-07	3.81e-09	-6.22	10.58816	-5.56e-01	LOC284669	uncharacterized LOC284669
234254_at	8.16e-07	3.84e-09	-6.22	10.58243	-1.39	RPL7AP9	ribosomal protein L7a pseudogene 9
237003_at	8.23e-07	3.89e-09	-6.22	10.57063	-5.59e-01	BEST3	bestrophin 3
208573_s_at	8.73e-07	4.14e-09	-6.20	10.51085	-2.52e-01	OR2H2	olfactory receptor family 2 subfamily H member 2
1557026_at	9.27e-07	4.41e-09	-6.19	10.45033	-1.74e-01	LOC101927787	uncharacterized LOC101927787
236970_s_at	9.34e-07	4.46e-09	-6.19	10.43925	-3.17e-01	BCAP29	B-cell receptor-associated protein 29
216588_at	9.57e-07	4.59e-09	-6.18	10.41247	-1.20e-01
231443_at	9.66e-07	4.66e-09	-6.18	10.39684	-6.66e-01	ELFN1-AS1	ELFN1 antisense RNA 1
215033_at	9.66e-07	4.66e-09	-6.18	10.39679	-1.03e-01	TM4SF1	transmembrane 4 L six family member 1
238478_at	9.68e-07	4.69e-09	-6.18	10.39094	-1.40e-01	BNC2	basonuclin 2
227647_at	9.81e-07	4.77e-09	6.18	10.37479	2.30	KCNE3	potassium voltage-gated channel subfamily E regulatory subunit 3
210143_at	9.94e-07	4.86e-09	-6.17	10.35729	-6.03e-02	ANXA10	annexin A10
1569172_a_at	9.94e-07	4.87e-09	-6.17	10.35501	-1.34e-01	CFAP99	cilia and flagella associated protein 99
221571_at	1.01e-06	4.95e-09	6.17	10.33987	1.22	TRAF3	TNF receptor associated factor 3
243238_at	1.02e-06	5.05e-09	-6.17	10.32158	-1.62e-01	PYGB	phosphorylase, glycogen; brain
226495_at	1.03e-06	5.09e-09	6.16	10.31343	9.63e-01	MAVS	mitochondrial antiviral signaling protein
238804_at	1.08e-06	5.37e-09	-6.15	10.26269	-9.63e-01
213479_at	1.10e-06	5.54e-09	-6.15	10.23372	-1.93	NPTX2	neuronal pentraxin 2
234900_at	1.10e-06	5.54e-09	-6.15	10.2335	-1.33e-01
234072_at	1.10e-06	5.55e-09	-6.15	10.23095	-6.94e-01	SEMA4A	semaphorin 4A
207999_s_at	1.14e-06	5.75e-09	-6.14	10.19819	-2.22e-01	ADARB1	adenosine deaminase, RNA specific B1
1557620_a_at	1.18e-06	5.97e-09	-6.13	10.16178	-5.90e-01	CCDC38	coiled-coil domain containing 38
215130_s_at	1.21e-06	6.16e-09	-6.13	10.13187	-7.15e-01	IQCK	IQ motif containing K
220208_at	1.34e-06	6.84e-09	-6.11	10.03313	-3.05e-01	ADAMTS13	ADAM metallopeptidase with thrombospondin type 1 motif 13
1561902_at	1.41e-06	7.23e-09	-6.10	9.98	-6.94e-02
1553096_s_at	1.41e-06	7.24e-09	-6.10	9.97782	-9.80e-01	BCL2L11	BCL2 like 11
228077_at	1.43e-06	7.36e-09	6.09	9.96282	1.16	MRI1	methylthioribose-1-phosphate isomerase 1
215918_s_at	1.43e-06	7.38e-09	-6.09	9.95997	-4.75e-01	SPTBN1	spectrin beta, non-erythrocytic 1
1565562_at	1.43e-06	7.43e-09	-6.09	9.95402	-6.63e-01
1570107_at	1.43e-06	7.43e-09	-6.09	9954	-3.10e-01
205193_at	1.43e-06	7.50e-09	-6.09	9.94534	-3.06	MAFF	MAF bZIP transcription factor F
234375_x_at	1.52e-06	8.00e-09	-6.08	9.88386	-2.67e-01
226888_at	1.52e-06	8.01e-09	6.08	9.88242	9.86e-01	CSNK1G1	casein kinase 1 gamma 1
233373_at	1.53e-06	8.07e-09	-6.07	9.87518	-2.23e-01
215741_x_at	1.55e-06	8.20e-09	6.07	9.85957	7.22e-01	AKAP8L	A-kinase anchoring protein 8 like
205991_s_at	1.56e-06	8.33e-09	-6.07	9.84533	-3.08e-01	PRRX1	paired related homeobox 1
243293_at	1.57e-06	8.38e-09	-6.07	9.83891	-1.65
210836_x_at	1.57e-06	8.44e-09	-6.07	9.83274	-7.80e-01	PDE4D	phosphodiesterase 4D
209784_s_at	1.60e-06	8.61e-09	-6.06	9.81332	-6.62e-01	JAG2	jagged 2
202453_s_at	1.66e-06	8.95e-09	6.05	9.77651	1.13	GTF2H1	general transcription factor IIH subunit 1
206089_at	1.71e-06	9.26e-09	-6.05	9.74427	-1.09e-01	NELL1	neural EGFL like 1
1562255_at	1.75e-06	9.53e-09	-6.04	9.71677	-3.30	SYTL3	synaptotagmin like 3
1564701_at	1.75e-06	9.55e-09	-6.04	9.71515	-5.38e-02
1563704_at	1.75e-06	9.57e-09	-6.04	9.71322	-2.18e-01
223850_at	1.77e-06	9.69e-09	-6.04	9.70158	-4.91e-01
244227_at	1.92e-06	1.06e-08	-6.02	9.61988	-2.61e-01	SYT6	synaptotagmin 6
226525_at	1.92e-06	1.06e-08	-6.02	9.61733	-1.71	STK17B	serine/threonine kinase 17b
226922_at	1.96e-06	1.09e-08	-6.02	9.58965	-1.11	RANBP2	RAN binding protein 2
213018_at	1.96e-06	1.09e-08	6.02	9.58923	1.33	GATAD1	GATA zinc finger domain containing 1
235650_at	1.99e-06	1.11e-08	-6.01	9.57134	-7.31e-02	CDHR3	cadherin related family member 3
243445_at	2.00e-06	1.12e-08	-6.01	9.56463	-9.78e-02	BNC2	basonuclin 2
209537_at	2.02e-06	1.14e-08	6.01	9.54775	1.18	EXTL2	exostosin like glycosyltransferase 2
238025_at	2.02e-06	1.14e-08	6.01	9.54704	1.27	MLKL	mixed lineage kinase domain like
240434_at	2.05e-06	1.16e-08	-6.00	9.53141	-4.41e-01
214637_at	2.07e-06	1.17e-08	-6.00	9.52094	-8.86e-01	OSM	oncostatin M
240956_at	2.09e-06	1.19e-08	-6.00	9.50686	-1.77e-01
1568899_at	2.10e-06	1.20e-08	-6.00	9.49997	-2.40e-01	LOC101929511	uncharacterized LOC101929511
228085_at	2.15e-06	1.23e-08	-5.99	9.47212	-7.68e-02	MMP25-AS1	MMP25 antisense RNA 1
232524_x_at	2.16e-06	1.24e-08	5.99	9.46821	9.12e-01	ANAPC4	anaphase promoting complex subunit 4
1553797_a_at	2.18e-06	1.25e-08	-5.99	9.45549	-2.39e-01	LINC01105	long intergenic non-protein coding RNA 1105
239267_at	2.18e-06	1.26e-08	-5.99	9.45066	-7.20e-01	NEK6	NIMA related kinase 6
210155_at	2.22e-06	1.29e-08	-5.98	9.43266	-6.27e-01	MYOC	myocilin
243798_at	2.22e-06	1.29e-08	-5.98	9.42755	-1.47e-01
1559716_at	2.22e-06	1.30e-08	-5.98	9.42474	-1.39	INO80C	INO80 complex subunit C
236406_at	2.24e-06	1.31e-08	-5.98	9.41552	-2.05e-01	ZNF324B	zinc finger protein 324B
1556989_at	2.24e-06	1.32e-08	-5.98	9.40733	-1.14
243553_x_at	2.24e-06	1.32e-08	-5.98	9.40526	-6.59e-01	TRAF3IP2-AS1	TRAF3IP2 antisense RNA 1
243842_at	2.24e-06	1.32e-08	-5.98	9.40405	-1.01
242788_at	2.24e-06	1.33e-08	-5.98	9.4013	-4.23e-01	KDM4D	lysine demethylase 4D
206767_at	2.24e-06	1.33e-08	-5.98	9.40074	-5.76e-01	RBMS3	RNA binding motif single stranded interacting protein 3
227907_at	2.26e-06	1.35e-08	5.97	9.38904	1.08	TUBGCP4	tubulin gamma complex associated protein 4
40472_at	2.35e-06	1.41e-08	5.97	9.34525	1.41	LPCAT4	lysophosphatidylcholine acyltransferase 4
1562030_at	2.35e-06	1.41e-08	-5.96	9.34318	-1.91e-01	LOC284898	uncharacterized LOC284898
228200_at	2.38e-06	1.43e-08	5.96	9.32946	9.66e-01	ZNF252P	zinc finger protein 252, pseudogene
1558689_a_at	2.40e-06	1.45e-08	-5.96	9.31943	-6.32e-01	STX17-AS1	STX17 antisense RNA 1
1552935_at	2.40e-06	1.45e-08	-5.96	9.31539	-1.97e-01	ZCCHC5	zinc finger CCHC-type containing 5
244319_at	2.44e-06	1.48e-08	-5.96	9.29913	-3.72e-01
207552_at	2.45e-06	1.49e-08	-5.95	9.29138	-3.00e-01	ATP5G2	ATP synthase, H+ transporting, mitochondrial Fo complex subunit C2 (subunit 9)
219434_at	2.46e-06	1.50e-08	-5.95	9.28299	-2.37	TREM1	triggering receptor expressed on myeloid cells 1
214866_at	2.51e-06	1.54e-08	-5.95	9.26037	-1.22	PLAUR	plasminogen activator, urokinase receptor
1552839_at	2.57e-06	1.58e-08	-5.94	9.23535	-2.26e-01	FAM71D	family with sequence similarity 71 member D
203395_s_at	2.60e-06	1.60e-08	-5.94	9.22417	-2.57	HES1	hes family bHLH transcription factor 1
1557986_s_at	2.60e-06	1.61e-08	-5.94	9.2194	-1.95e-01	SMCR8	Smith-Magenis syndrome chromosome region, candidate 8
1556494_at	2.61e-06	1.62e-08	-5.94	9.21139	-1.78e-01	LINC01365	long intergenic non-protein coding RNA 1365
216932_at	2.61e-06	1.62e-08	-5.94	9.21036	-2.03e-01
1553551_s_at	2.71e-06	1.69e-08	5.93	9.17306	1.03	ND2	MTND2
239020_at	2.72e-06	1.70e-08	-5.93	9.16481	-5.07e-01	FUT10	fucosyltransferase 10
216801_at	2.72e-06	1.71e-08	-5.93	9.16365	-3.94e-01	CROCC	ciliary rootlet coiled-coil, rootletin
1558777_at	2.73e-06	1.72e-08	-5.93	9.15747	-6.05e-01	MKL2	MKL1/myocardin like 2
1559813_at	2.77e-06	1.75e-08	-5.92	9.14026	-7.25e-02	LOC105370475	uncharacterized LOC105370475
215899_at	2.80e-06	1.77e-08	-5.92	9.1284	-3.81e-01
216382_s_at	2.82e-06	1.79e-08	-5.92	9.11892	-4.25e-01	KMT2D	lysine methyltransferase 2D
222224_at	2.82e-06	1.79e-08	-5.92	9.1155	-6.50e-01	NACA2	nascent polypeptide associated complex alpha subunit 2
242348_at	2.84e-06	1.81e-08	-5.92	9.10511	-4.15e-02	FAM19A4	family with sequence similarity 19 member A4, C-C motif chemokine like
216877_at	2.84e-06	1.82e-08	-5.91	9.1036	-3.79e-01	LOC100505498	uncharacterized LOC100505498
223469_at	2.85e-06	1.83e-08	5.91	9.09795	9.88e-01	PGPEP1	pyroglutamyl-peptidase I
233178_at	2.87e-06	1.85e-08	-5.91	9.08839	-1.33e-01	TGIF2LY	TGFB induced factor homeobox 2 like, Y-linked
211421_s_at	2.96e-06	1.91e-08	-5.90	9.05456	-9.46e-01	RET	ret proto-oncogene
234671_at	2.99e-06	1.94e-08	-5.90	9.04218	-2.57e-01	KRTAP4-2	keratin associated protein 4-2
227408_s_at	3.05e-06	1.98e-08	-5.90	9.02059	-1.43	SNX25	sorting nexin 25
1562926_at	3.08e-06	2.00e-08	-5.90	9.01032	-1.45e-01
216809_at	3.15e-06	2.06e-08	-5.89	8.9844	-1.67e-01	CYLC1	cylicin 1
206001_at	3.17e-06	2.07e-08	-5.89	8.9785	-2.73	NPY	neuropeptide Y
236811_at	3.30e-06	2.17e-08	-5.88	8.93631	-6.73e-02	DMRTC2	DMRT like family C2
232761_at	3.30e-06	2.18e-08	-5.88	8.93273	-4.00e-01	COX4I2	cytochrome c oxidase subunit 4I2
209042_s_at	3.32e-06	2.19e-08	5.88	8.92593	1.12	UBE2G2	ubiquitin conjugating enzyme E2 G2
231935_at	3.36e-06	2.22e-08	-5.87	8.91135	-4.07	ARPP21	cAMP regulated phosphoprotein 21
1556186_s_at	3.56e-06	2.36e-08	5.86	8.85347	1.70	EMC1	ER membrane protein complex subunit 1
203575_at	3.59e-06	2.39e-08	5.86	8.84313	1.37	CSNK2A2	casein kinase 2 alpha 2
235005_at	3.59e-06	2.40e-08	5.86	8.83992	1.17	DIS3L	DIS3 like exosome 3'-5' exoribonuclease
1552884_at	3.63e-06	2.43e-08	-5.86	8.82702	-5.66e-01	NKX6-3	NK6 homeobox 3
210044_s_at	3.74e-06	2.51e-08	5.85	8.79539	1.27	LYL1	LYL1, basic helix-loop-helix family member
1559578_at	3.77e-06	2.54e-08	-5.85	8.78719	-1.65e-01
209805_at	3.78e-06	2.55e-08	5.85	8.78028	9.10e-01	PMS2CL///PMS2	PMS2 C-terminal like pseudogene///PMS1 homolog 2, mismatch repair system component
215511_at	3.81e-06	2.58e-08	-5.84	8.77172	-5.69e-01	TCF20	transcription factor 20
243915_at	3.81e-06	2.58e-08	-5.84	8.76929	-2.18
202373_s_at	3.82e-06	2.60e-08	5.84	8.76374	8.76e-01	RAB3GAP2///AURKAPS1	RAB3 GTPase activating non-catalytic protein subunit 2///aurora kinase A pseudogene 1
242687_at	3.84e-06	2.62e-08	-5.84	8.75567	-2.68e-01	FAM160A1	family with sequence similarity 160 member A1
206637_at	3.90e-06	2.68e-08	-5.84	8.73406	-4.10	P2RY14	purinergic receptor P2Y14
234802_at	3.90e-06	2.68e-08	-5.84	8.73336	-7.07e-02
243093_at	3.90e-06	2.68e-08	-5.84	8.7332	-5.91e-01	C2orf49	chromosome 2 open reading frame 49
233022_at	3.93e-06	2.71e-08	-5.83	8.72329	-3.28e-01	TRPM3	transient receptor potential cation channel subfamily M member 3
232158_x_at	3.93e-06	2.72e-08	-5.83	8.72044	-1.64e-01	LOC101927157///NIPAL1	uncharacterized LOC101927157///NIPA like domain containing 1
221516_s_at	3.93e-06	2.72e-08	5.83	8.71987	1.03	MIEF1	mitochondrial elongation factor 1
207744_at	3.95e-06	2.75e-08	-5.83	8.71128	-3.38e-01
241328_at	3.98e-06	2.78e-08	-5.83	8.70132	-1.97e-01	ZMAT1	zinc finger matrin-type 1
220867_s_at	3.99e-06	2.78e-08	-5.83	8.69821	-1.09e-01	SLC24A2	solute carrier family 24 member 2
244423_at	4.00e-06	2.80e-08	-5.83	8.69314	-1.63e-01
210185_at	4.05e-06	2.84e-08	-5.83	8.67812	-4.77e-01	CACNB1	calcium voltage-gated channel auxiliary subunit beta 1
210195_s_at	4.09e-06	2.88e-08	-5.82	8.66651	-1.46e-01	PSG1	pregnancy specific beta-1-glycoprotein 1
1570328_s_at	4.09e-06	2.89e-08	-5.82	8.66275	-5.17e-01	LINC01620	long intergenic non-protein coding RNA 1620
219405_at	4.11e-06	2.91e-08	5.82	8.65672	1.47	TRIM68	tripartite motif containing 68
227410_at	4.18e-06	2.96e-08	-5.82	8.63893	-2.01	FAM43A	family with sequence similarity 43 member A
215015_at	4.28e-06	3.04e-08	-5.81	8.61382	-4.62e-01	BICDL1	BICD family like cargo adaptor 1
212908_at	4.31e-06	3.09e-08	5.81	8.59951	1.11	DNAJC16	DnaJ heat shock protein family (Hsp40) member C16
241875_at	4.31e-06	3.09e-08	-5.81	8.59863	-3.95e-01
202214_s_at	4.31e-06	3.09e-08	5.81	8.59823	9.53e-01	CUL4B	cullin 4B
227968_at	4.32e-06	3.10e-08	5.81	8.59541	8.62e-01	PDDC1	Parkinson disease 7 domain containing 1
210883_x_at	4.34e-06	3.13e-08	-5.81	8.58796	-4.90e-01	EFNB3	ephrin B3
1552423_at	4.38e-06	3.16e-08	-5.80	8.57776	-2.07	ETV3	ETS variant 3
207047_s_at	4.38e-06	3.17e-08	-5.80	8.57438	-3.45e-01	CLCNKB///CLCNKA	chloride voltage-gated channel Kb///chloride voltage-gated channel Ka
239611_at	4.53e-06	3.29e-08	-5.80	8.5395	-1.75e-01
1553340_s_at	4.69e-06	3.43e-08	-5.79	8.50154	-1.48e-01	SLC35G4///SLC35G3///SLC35G5	solute carrier family 35 member G4///solute carrier family 35 member G3///solute carrier family 35 member G5
204808_s_at	4.69e-06	3.43e-08	5.79	8.50134	9.99e-01	TMEM5	transmembrane protein 5
221229_s_at	4.74e-06	3.47e-08	5.79	8.48999	8.71e-01	TRMT61B	tRNA methyltransferase 61B
1553363_at	4.74e-06	3.48e-08	-5.78	8.48674	-3.77e-01	LINC01600	long intergenic non-protein coding RNA 1600
203068_at	4.82e-06	3.55e-08	5.78	8.46862	1.20	KLHL21	kelch like family member 21
215476_at	4.88e-06	3.60e-08	-5.78	8.45499	-1.96e-01
217035_at	4.90e-06	3.62e-08	-5.78	8.44936	-6.46e-01	SKAP2	src kinase associated phosphoprotein 2
231117_at	5.14e-06	3.81e-08	-5.77	8.40126	-8.66e-02	FAM181A	family with sequence similarity 181 member A
243205_at	5.15e-06	3.82e-08	-5.77	8.39773	-1.45e-01
216673_at	5.15e-06	3.83e-08	-5.77	8.39544	-3.86e-01	TTTY1B///TTTY1	testis-specific transcript, Y-linked 1B (non-protein coding)///testis-specific transcript, Y-linked 1 (non-protein coding)
240648_at	5.15e-06	3.85e-08	-5.76	8.39056	-4.79e-01	LOC101927478	uncharacterized LOC101927478
227200_at	5.15e-06	3.85e-08	-5.76	8.38943	-1.25	ETV3	ETS variant 3
1569807_at	5.16e-06	3.87e-08	-5.76	8.38571	-6.86e-02	LOC101928778	uncharacterized LOC101928778
1564063_a_at	5.18e-06	3.89e-08	-5.76	8.37966	-1.06	ATP11B	ATPase phospholipid transporting 11B (putative)
1554730_at	5.19e-06	3.91e-08	-5.76	8.37639	-9.28e-01	MCTP1	multiple C2 and transmembrane domain containing 1
207093_s_at	5.26e-06	3.97e-08	-5.76	8.36089	-1.54e-01	LOC101927057///OMG	uncharacterized LOC101927057///oligodendrocyte myelin glycoprotein
220035_at	5.26e-06	3.98e-08	5.76	8.35922	1.93	NUP210	nucleoporin 210
239600_at	5.32e-06	4.04e-08	-5.75	8.34506	-2.84
220244_at	5.32e-06	4.04e-08	-5.75	8.34375	-5.25e-01	LINC00312	long intergenic non-protein coding RNA 312
209338_at	5.41e-06	4.13e-08	5.75	8.32426	1.17	TFCP2	transcription factor CP2
242727_at	5.44e-06	4.16e-08	-5.75	8.31724	-2.23	ARL5B	ADP ribosylation factor like GTPase 5B
233871_at	5.48e-06	4.20e-08	-5.75	8.30797	-9.62e-02
210826_x_at	5.55e-06	4.27e-08	5.74	8.29302	1.05	RAD17	RAD17 checkpoint clamp loader component
206949_s_at	5.55e-06	4.28e-08	5.74	8.29043	1.06	RUSC1	RUN and SH3 domain containing 1
232736_s_at	5.55e-06	4.28e-08	-5.74	8.28917	-1.95e-01	POM121L10P///POM121L8P///POM121L9P	POM121 transmembrane nucleoporin like 10, pseudogene///POM121 transmembrane nucleoporin like 8, pseudogene///POM121 transmembrane nucleoporin like 9, pseudogene
216580_at	5.60e-06	4.34e-08	-5.74	8.27793	-6.06e-01
219396_s_at	5.68e-06	4.40e-08	-5.74	8.2631	-2.03	MIR631///NEIL1	microRNA 631///nei like DNA glycosylase 1
1555447_at	5.71e-06	4.44e-08	-5.74	8.25478	-3.76e-01	ADGRG5	adhesion G protein-coupled receptor G5
209663_s_at	5.86e-06	4.57e-08	-5.73	8.22827	-3.51e-01	ITGA7	integrin subunit alpha 7
207978_s_at	5.89e-06	4.60e-08	-5.73	8.22162	-2.62	NR4A3	nuclear receptor subfamily 4 group A member 3
240961_at	6.01e-06	4.71e-08	-5.72	8.19881	-4.44e-02
1570208_at	6.01e-06	4.72e-08	-5.72	8.19756	-4.26e-02	LINC00907	long intergenic non-protein coding RNA 907
203608_at	6.04e-06	4.75e-08	5.72	8.19143	1.41	ALDH5A1	aldehyde dehydrogenase 5 family member A1
211488_s_at	6.11e-06	4.82e-08	-5.72	8.1768	-3.83e-01	ITGB8	integrin subunit beta 8
240350_at	6.11e-06	4.82e-08	-5.72	8.17647	-1.89e-01
227516_at	6.15e-06	4.87e-08	5.72	8.16703	1.03	SF3A1	splicing factor 3a subunit 1
222451_s_at	6.17e-06	4.89e-08	5.72	8.16295	1.21	ZDHHC9	zinc finger DHHC-type containing 9
218138_at	6.19e-06	4.93e-08	5.71	8.15655	9.91e-01	MKKS	McKusick-Kaufman syndrome
215117_at	6.55e-06	5.22e-08	-5.70	8.10111	-3.30	RAG2	recombination activating gene 2
222749_at	6.56e-06	5.24e-08	5.70	8.09749	8.30e-01	SUFU	SUFU negative regulator of hedgehog signaling
237996_at	6.61e-06	5.29e-08	-5.70	8.08879	-3.25e-01
228579_at	6.65e-06	5.34e-08	-5.70	8.07992	-2.12e-01	KCNQ3	potassium voltage-gated channel subfamily Q member 3
1557833_at	6.67e-06	5.37e-08	-5.70	8.07521	-2.69e-01
211342_x_at	6.75e-06	5.44e-08	5.69	8.06218	1.38	MED12	mediator complex subunit 12
1557924_s_at	6.79e-06	5.49e-08	-5.69	8.05442	-2.10e-01	ALPL	alkaline phosphatase, liver/bone/kidney
203674_at	6.80e-06	5.51e-08	5.69	8.05065	1.47	HELZ	helicase with zinc finger
239656_at	7.14e-06	5.80e-08	-5.68	8.00163	-2.72e-01	LHFPL3-AS2	LHFPL3 antisense RNA 2
209977_at	7.26e-06	5.91e-08	-5.68	7.98404	-1.51e-01	PLG	plasminogen
218316_at	7.45e-06	6.07e-08	5.67	7.95795	7.64e-01	TIMM9	translocase of inner mitochondrial membrane 9
227456_s_at	7.77e-06	6.36e-08	5.66	7.91372	1.32	C6orf136	chromosome 6 open reading frame 136
214832_at	7.77e-06	6.38e-08	-5.66	7.91068	-2.14e-01	HNF4A	hepatocyte nuclear factor 4 alpha
216479_at	7.77e-06	6.39e-08	-5.66	7.9106	-7.89e-01	RPL21P28///SNORA27///SNORD102///RPL21	ribosomal protein L21 pseudogene 28///small nucleolar RNA, H/ACA box 27///small nucleolar RNA, C/D box 102///ribosomal protein L21
234582_at	7.77e-06	6.39e-08	-5.66	7.90924	-2.54e-01
1570082_x_at	7.92e-06	6.53e-08	-5.66	7.88952	-8.07e-01	HIPK1-AS1	HIPK1 antisense RNA 1
234698_at	7.97e-06	6.59e-08	-5.65	7.88047	-4.26e-01	N6AMT1	N-6 adenine-specific DNA methyltransferase 1 (putative)
204622_x_at	8.12e-06	6.73e-08	-5.65	7.8605	-3.34	NR4A2	nuclear receptor subfamily 4 group A member 2
1569065_s_at	8.21e-06	6.82e-08	-5.65	7.84878	-8.27e-02	C15orf62	chromosome 15 open reading frame 62
221081_s_at	8.24e-06	6.86e-08	5.65	7.84239	1.60	DENND2D	DENN domain containing 2D
1552809_at	8.24e-06	6.87e-08	-5.65	7.84054	-2.70e-01	RFX4	regulatory factor X4
237230_at	8.30e-06	6.94e-08	-5.64	7.83163	-1.07e-01	GPHA2	glycoprotein hormone alpha 2
225250_at	8.32e-06	6.97e-08	-5.64	7.82796	-1.09	STIM2	stromal interaction molecule 2
244054_at	8.32e-06	7.00e-08	-5.64	7.82338	-2.30
210845_s_at	8.32e-06	7.00e-08	-5.64	7.82331	-2.70	PLAUR	plasminogen activator, urokinase receptor
244598_at	8.45e-06	7.13e-08	5.64	7.80618	1.07	LCP2	lymphocyte cytosolic protein 2
203148_s_at	8.65e-06	7.30e-08	5.63	7.78302	1.04	TRIM14	tripartite motif containing 14
1553527_at	8.66e-06	7.33e-08	-5.63	7.77945	-1.28e-01	NLRP9	NLR family pyrin domain containing 9
202908_at	8.73e-06	7.42e-08	-5.63	7.76795	-1.62	WFS1	wolframin ER transmembrane glycoprotein
205316_at	8.73e-06	7.43e-08	5.63	7.76741	1.92	SLC15A2	solute carrier family 15 member 2
224900_at	8.76e-06	7.46e-08	5.63	7.76276	1.02	ANKFY1	ankyrin repeat and FYVE domain containing 1
211337_s_at	8.84e-06	7.55e-08	5.63	7.7515	1.02	TUBGCP4	tubulin gamma complex associated protein 4
209623_at	8.91e-06	7.62e-08	5.62	7.74239	1.41	MCCC2	methylcrotonoyl-CoA carboxylase 2
216236_s_at	9.06e-06	7.78e-08	-5.62	7.72389	-2.36	SLC2A14///SLC2A3	solute carrier family 2 member 14///solute carrier family 2 member 3
209203_s_at	9.09e-06	7.82e-08	5.62	7.71871	1.88	BICD2	BICD cargo adaptor 2
1552548_at	9.25e-06	7.97e-08	-5.62	7.7005	-3.22e-01	BSND	barttin CLCNK type accessory beta subunit
204120_s_at	9.26e-06	8.00e-08	-5.62	7.69712	-1.80	ADK	adenosine kinase
1553534_at	9.30e-06	8.04e-08	-5.61	7.69165	-1.32e-01	NLRP10	NLR family pyrin domain containing 10
224584_at	9.38e-06	8.13e-08	5.61	7.68107	5.97e-01	TMEM230	transmembrane protein 230
244683_at	9.47e-06	8.22e-08	-5.61	7.67059	-1.30e-01
220794_at	9.59e-06	8.35e-08	-5.61	7.65597	-2.55e-01	GREM2	gremlin 2, DAN family BMP antagonist
237204_at	9.82e-06	8.57e-08	-5.60	7.63179	-6.22e-01
225926_at	9.89e-06	8.65e-08	5.60	7.6233	1.35	VTI1B	vesicle transport through interaction with t-SNAREs 1B
1553865_a_at	1.01e-05	8.89e-08	-5.59	7.59646	-1.86e-01	GPR26	G protein-coupled receptor 26
207600_at	1.01e-05	8.91e-08	-5.59	7.5949	-3.06e-02	KCNC3	potassium voltage-gated channel subfamily C member 3
219388_at	1.02e-05	8.96e-08	-5.59	7.58986	-8.03e-02	GRHL2	grainyhead like transcription factor 2
241004_at	1.04e-05	9.16e-08	-5.59	7.56831	-8.68e-01
204926_at	1.04e-05	9.18e-08	-5.59	7.56598	-1.55e-01	INHBA	inhibin beta A subunit
212403_at	1.04e-05	9.21e-08	5.59	7.56363	8.67e-01	UBE3B	ubiquitin protein ligase E3B
228697_at	1.06e-05	9.37e-08	5.58	7.54734	1.39	HINT3	histidine triad nucleotide binding protein 3
204230_s_at	1.07e-05	9.53e-08	-5.58	7.53112	-5.68e-01	SLC17A7	solute carrier family 17 member 7
228798_x_at	1.09e-05	9.67e-08	5.58	7.51745	4.29e-01	LOC100289283	uncharacterized LOC100289283
214984_at	1.09e-05	9.69e-08	-5.58	7.51518	-7.26e-01	LOC101060604///SMG1P3///SLC7A5P1	putative L-type amino acid transporter 1-like protein IMAA///SMG1P3, nonsense mediated mRNA decay associated PI3K related kinase pseudogene 3///solute carrier family 7 member 5 pseudogene 1
1564960_at	1.11e-05	9.93e-08	-5.57	7.49197	-2.69e-01	KRTAP7-1	keratin associated protein 7-1 (gene/pseudogene)
222597_at	1.13e-05	1.01e-07	5.57	7.47272	1.25	SNAP29	synaptosome associated protein 29
1558010_s_at	1.16e-05	1.04e-07	-5.56	7.44532	-6.80e-02	SLC1A2	solute carrier family 1 member 2
201331_s_at	1.16e-05	1.04e-07	5.56	7.44506	9.23e-01	STAT6	signal transducer and activator of transcription 6
235255_at	1.18e-05	1.06e-07	5.56	7.42772	1.08	ATP6V0A2	ATPase H+ transporting V0 subunit a2
227822_at	1.20e-05	1.08e-07	5.55	7.41132	1.19	ZNF605	zinc finger protein 605
1566303_s_at	1.20e-05	1.09e-07	5.55	7.40662	1.64	PPP1R11	protein phosphatase 1 regulatory inhibitor subunit 11
1552900_a_at	1.20e-05	1.09e-07	-5.55	7.4017	-3.89e-02	LINC01312	long intergenic non-protein coding RNA 1312
219440_at	1.21e-05	1.10e-07	-5.55	7.39643	-2.16e-01	RAI2	retinoic acid induced 2
207630_s_at	1.21e-05	1.10e-07	-5.55	7.39467	-1.94	CREM	cAMP responsive element modulator
220149_at	1.22e-05	1.12e-07	-5.55	7.38219	-4.57e-01	C2orf54	chromosome 2 open reading frame 54
212024_x_at	1.22e-05	1.12e-07	5.55	7.3821	6.70e-01	FLII	FLII, actin remodeling protein
217161_x_at	1.24e-05	1.14e-07	-5.54	7.36153	-5.44e-01	ACAN	aggrecan
227580_s_at	1.24e-05	1.14e-07	5.54	7.36017	1.13	TECPR1	tectonin beta-propeller repeat containing 1
207834_at	1.27e-05	1.16e-07	-5.54	7.34131	-3.36e-01	FBLN1	fibulin 1
1567023_at	1.28e-05	1.18e-07	-5.53	7.32771	-3.41e-01	OR5AK4P	olfactory receptor family 5 subfamily AK member 4 pseudogene
215551_at	1.29e-05	1.19e-07	-5.53	7.32135	-9.25e-02	ESR1	estrogen receptor 1
239728_at	1.29e-05	1.20e-07	-5.53	7.31443	-2.68e-01
204015_s_at	1.29e-05	1.20e-07	-5.53	7311	-9.20e-01	DUSP4	dual specificity phosphatase 4
241679_at	1.29e-05	1.20e-07	-5.53	7.31059	-2.91
226658_at	1.31e-05	1.22e-07	-5.53	7.29977	-3.76e-01	PDPN	podoplanin
208279_s_at	1.31e-05	1.23e-07	-5.53	7.29195	-1.34e-01	CDRT1	CMT1A duplicated region transcript 1
206591_at	1.34e-05	1.25e-07	-5.52	7.27505	-4.43	RAG1	recombination activating gene 1
223337_at	1.34e-05	1.25e-07	5.52	7.27081	8.09e-01	CWC27	CWC27 spliceosome associated protein homolog
216248_s_at	1.36e-05	1.27e-07	-5.52	7.25684	-3.34	NR4A2	nuclear receptor subfamily 4 group A member 2
244668_at	1.44e-05	1.35e-07	-5.51	7.20125	-3.27e-01	LOC100505902	uncharacterized LOC100505902
241368_at	1.46e-05	1.38e-07	-5.50	7.1811	-8.07e-01	PLIN5	perilipin 5
217832_at	1.47e-05	1.38e-07	5.50	7.17685	8.93e-01	SYNCRIP	synaptotagmin binding cytoplasmic RNA interacting protein
201423_s_at	1.47e-05	1.39e-07	5.50	7.17367	8.01e-01	CUL4A	cullin 4A
1563062_at	1.49e-05	1.41e-07	-5.50	7.16117	-5.83e-02	LINC00460	long intergenic non-protein coding RNA 460
219818_s_at	1.50e-05	1.43e-07	5.50	7.14892	8.86e-01	GPATCH1	G-patch domain containing 1
1559344_at	1.53e-05	1.46e-07	-5.49	7.12736	-2.76e-01	LOC101929064	uncharacterized LOC101929064
1569508_at	1.54e-05	1.47e-07	-5.49	7.11921	-7.59e-02	PRDM5	PR/SET domain 5
1556265_at	1.57e-05	1.50e-07	-5.48	7.10119	-3.94e-01	C20orf202	chromosome 20 open reading frame 202
1569544_at	1.59e-05	1.52e-07	-5.48	7.08603	-1.62e-01	SAMMSON	survival associated mitochondrial melanoma specific oncogenic non-coding RNA
1552985_at	1.61e-05	1.54e-07	-5.48	7.0753	-2.46e-01	SLC30A8	solute carrier family 30 member 8
1566956_at	1.62e-05	1.56e-07	-5.48	7.06647	-2.88e-01	OR7E104P	olfactory receptor family 7 subfamily E member 104 pseudogene
218690_at	1.63e-05	1.56e-07	-5.48	7.06165	-1.06e-01	PDLIM4	PDZ and LIM domain 4
224425_x_at	1.70e-05	1.63e-07	-5.47	7.01989	-1.92e-01	ACTR3BP2	ACTR3B pseudogene 2
221732_at	1.70e-05	1.64e-07	5.47	7.01745	1.21	CANT1	calcium activated nucleotidase 1
1568931_at	1.70e-05	1.65e-07	-5.47	7.01178	-1.87e-01
1568904_at	1.72e-05	1.67e-07	-5.46	7.0008	-2.08e-01	LOC105371708	uncharacterized LOC105371708
202645_s_at	1.73e-05	1.68e-07	5.46	6.99422	1.36	MEN1	menin 1
1559814_at	1.73e-05	1.68e-07	-5.46	6.99222	-4.56e-01
211961_s_at	1.74e-05	1.69e-07	5.46	6.98642	1.05	RAB7A	RAB7A, member RAS oncogene family
1562475_at	1.74e-05	1.70e-07	-5.46	6.9827	-9.48e-02	TEX41	testis expressed 41 (non-protein coding)
212051_at	1.74e-05	1.71e-07	5.46	6.97885	1.07	WIPF2	WAS/WASL interacting protein family member 2
1569871_at	1.77e-05	1.73e-07	-5.45	6.96475	-4.37e-01	LMF1	lipase maturation factor 1
217125_at	1.77e-05	1.74e-07	-5.45	6.95939	-9.27e-01	UBBP2	ubiquitin B pseudogene 2
201751_at	1.78e-05	1.76e-07	-5.45	6.95243	-1.04	JOSD1	Josephin domain containing 1
1570269_at	1.84e-05	1.82e-07	-5.44	6.92029	-2.38e-01
205270_s_at	1.84e-05	1.82e-07	5.44	6.91818	1.15	LCP2	lymphocyte cytosolic protein 2
1553037_a_at	1.84e-05	1.83e-07	-5.44	6.91486	-1.54e-01	SYN2	synapsin II
218107_at	1.84e-05	1.83e-07	5.44	6.91428	9.54e-01	WDR26	WD repeat domain 26
202497_x_at	1.85e-05	1.84e-07	-5.44	6.90967	-2.34	SLC2A3	solute carrier family 2 member 3
244365_at	1.86e-05	1.85e-07	-5.44	6.90169	-2.87e-01
214949_at	1.88e-05	1.87e-07	5.44	6.89091	8.15e-01
229605_at	1.94e-05	1.94e-07	5.43	6.85977	1.10	CYB5RL	cytochrome b5 reductase like
226104_at	1.94e-05	1.94e-07	5.43	6.85696	1.26	RNF170	ring finger protein 170
219344_at	1.95e-05	1.96e-07	5.43	6.84994	1.15	SLC29A3	solute carrier family 29 member 3
237789_at	1.97e-05	1.98e-07	-5.43	6.83873	-1.81e-01
203748_x_at	1.99e-05	2.00e-07	5.42	6.82708	1.41	RBMS1	RNA binding motif single stranded interacting protein 1
202239_at	2.01e-05	2.03e-07	5.42	6.81629	1.12	PARP4	poly(ADP-ribose) polymerase family member 4
1558857_at	2.01e-05	2.03e-07	-5.42	6.81608	-1.10e-01
237708_at	2.08e-05	2.11e-07	-5.41	6.77927	-8.48e-02
1552535_at	2.11e-05	2.14e-07	-5.41	6.76438	-2.85e-01	CLDN19	claudin 19
238100_at	2.11e-05	2.15e-07	-5.41	6.76215	-6.28e-01	AAK1	AP2 associated kinase 1
223898_at	2.12e-05	2.15e-07	-5.41	6.75907	-1.53	ZNF670	zinc finger protein 670
212329_at	2.13e-05	2.17e-07	5.41	6.75253	8.77e-01	SCAP	SREBF chaperone
1569659_at	2.14e-05	2.19e-07	-5.41	6.74505	-4.41e-02	LOC100506895	uncharacterized LOC100506895
208285_at	2.15e-05	2.19e-07	-5.41	6.74162	-1.85	OR7A5	olfactory receptor family 7 subfamily A member 5
240568_at	2.15e-05	2.20e-07	-5.40	6.73944	-1.60
204106_at	2.17e-05	2.23e-07	5.40	6.7267	1.02	TESK1	testis-specific kinase 1
36711_at	2.17e-05	2.23e-07	-5.40	6.72625	-3.10	MAFF	MAF bZIP transcription factor F
244029_at	2.26e-05	2.33e-07	-5.39	6.68454	-8.41e-02	LOC100131043	uncharacterized LOC100131043
1569680_at	2.27e-05	2.35e-07	-5.39	6.67826	-2.34e-01
1564155_x_at	2.28e-05	2.35e-07	-5.39	6.67481	-7.73e-01
224319_s_at	2.30e-05	2.38e-07	5.39	6.66488	1.07	MIEF1	mitochondrial elongation factor 1
224682_at	2.34e-05	2.42e-07	5.38	6.64771	1.08	ANKIB1	ankyrin repeat and IBR domain containing 1
219228_at	2.39e-05	2.49e-07	-5.38	6.62257	-1.74	ZNF331	zinc finger protein 331
1552752_a_at	2.40e-05	2.50e-07	-5.38	6.61818	-3.23e-01	CADM2	cell adhesion molecule 2
209071_s_at	2.47e-05	2.57e-07	-5.37	6.58991	-9.53e-01	RGS5	regulator of G-protein signaling 5
222503_s_at	2.48e-05	2.59e-07	5.37	6.58476	6.94e-01	WDR41	WD repeat domain 41
227908_at	2.48e-05	2.60e-07	5.37	6.58245	1.22	TBC1D24	TBC1 domain family member 24
220015_at	2.48e-05	2.60e-07	-5.37	6.57922	-4.69e-01	CASZ1	castor zinc finger 1
202542_s_at	2.48e-05	2.61e-07	5.37	6.57869	7.06e-01	AIMP1	aminoacyl tRNA synthetase complex interacting multifunctional protein 1
202249_s_at	2.48e-05	2.61e-07	5.37	6.57607	5.97e-01	DCAF8	DDB1 and CUL4 associated factor 8
237588_at	2.52e-05	2.65e-07	-5.37	6.5627	-1.10
204756_at	2.52e-05	2.66e-07	5.36	6.56007	9.10e-01	MAP2K5	mitogen-activated protein kinase kinase 5
203047_at	2.54e-05	2.69e-07	5.36	6.54878	1.03	STK10	serine/threonine kinase 10
201158_at	2.55e-05	2.70e-07	5.36	6.54527	1.13	NMT1	N-myristoyltransferase 1
229947_at	2.55e-05	2.71e-07	-5.36	6.54141	-1.45e-01	PI15	peptidase inhibitor 15
205476_at	2.56e-05	2.72e-07	-5.36	6.53627	-3.34	CCL20	C-C motif chemokine ligand 20
218587_s_at	2.57e-05	2.73e-07	5.36	6.53335	9.19e-01	POGLUT1	protein O-glucosyltransferase 1
1569536_at	2.57e-05	2.74e-07	-5.36	6.53152	-5.33e-01	FLVCR2	feline leukemia virus subgroup C cellular receptor family member 2
217559_at	2.57e-05	2.75e-07	-5.36	6.52844	-9.90e-01	RPL10L	ribosomal protein L10 like
1553647_at	2.59e-05	2.77e-07	-5.36	6.51914	-2.13e-01	CDYL2	chromodomain Y-like 2
217210_at	2.59e-05	2.78e-07	-5.36	6.51814	-3.18e-01
238039_at	2.59e-05	2.78e-07	5.36	6.51628	9.14e-01	SCAMP1-AS1	SCAMP1 antisense RNA 1
224269_at	2.59e-05	2.79e-07	-5.35	6.51374	-1.27e-01	KRTAP4-12	keratin associated protein 4-12
244432_at	2.64e-05	2.84e-07	-5.35	6.49737	-1.06e-01
1559724_at	2.68e-05	2.89e-07	-5.35	6.47917	-8.44e-02
222628_s_at	2.70e-05	2.92e-07	5.34	6.47133	7.00e-01	REV1	REV1, DNA directed polymerase
219813_at	2.71e-05	2.94e-07	-5.34	6.46334	-3.09e-01	LATS1	large tumor suppressor kinase 1
225278_at	2.71e-05	2.94e-07	5.34	6.46287	1.09	PRKAB2	protein kinase AMP-activated non-catalytic subunit beta 2
1559714_at	2.71e-05	2.95e-07	-5.34	6.46239	-3.14e-01	RGR	retinal G protein coupled receptor
235840_at	2.73e-05	2.97e-07	5.34	6.45621	1.07	ZKSCAN3	zinc finger with KRAB and SCAN domains 3
223529_at	2.73e-05	2.98e-07	-5.34	6.45269	-6.12e-01	SYT4	synaptotagmin 4
242735_x_at	2.74e-05	2.99e-07	-5.34	6448	-7.21e-01	ELF2	E74 like ETS transcription factor 2
216241_s_at	2.75e-05	3.01e-07	5.34	6.44287	6.40e-01	TCEA1	transcription elongation factor A1
227997_at	2.75e-05	3.01e-07	-5.34	6.44161	-4.56e-02	IL17RD	interleukin 17 receptor D
226291_at	2.75e-05	3.01e-07	5.34	6.4408	1.54	ALS2	ALS2, alsin Rho guanine nucleotide exchange factor
243300_at	2.78e-05	3.06e-07	-5.33	6.42683	-8.78e-01
211919_s_at	2.79e-05	3.08e-07	-5.33	6.42174	-2.41	CXCR4	C-X-C motif chemokine receptor 4
1569775_at	2.83e-05	3.12e-07	-5.33	6.40872	-5.88e-02	RNF157	ring finger protein 157
223592_s_at	2.86e-05	3.16e-07	5.33	6.39722	8.99e-01	RNF135	ring finger protein 135
216993_s_at	2.86e-05	3.17e-07	-5.33	6.39428	-6.89e-01	COL11A2	collagen type XI alpha 2 chain
239223_s_at	2.88e-05	3.19e-07	5.33	6.38742	1.45	FBXL20	F-box and leucine rich repeat protein 20
1562311_at	2.88e-05	3.19e-07	-5.33	6.38646	-2.12e-01
209106_at	2.88e-05	3.20e-07	5.33	6.38316	8.39e-01	NCOA1	nuclear receptor coactivator 1
217839_at	2.89e-05	3.22e-07	5.32	6.37744	5.53e-01	TFG	TRK-fused gene
228789_at	2.89e-05	3.22e-07	-5.32	6.37743	-1.43	MTMR6	myotubularin related protein 6
242675_x_at	2.89e-05	3.23e-07	-5.32	6.37562	-2.17e-01
230546_at	2.89e-05	3.24e-07	-5.32	6.37397	-6.82e-01	VASH1	vasohibin 1
1555271_a_at	2.93e-05	3.28e-07	-5.32	6.36026	-4.77e-02	TERT	telomerase reverse transcriptase
206770_s_at	2.93e-05	3.29e-07	-5.32	6.35711	-9.58e-01	SLC35A3	solute carrier family 35 member A3
1555822_at	2.95e-05	3.32e-07	-5.32	6.35078	-9.18e-02	FAM138E///FAM138D///FAM138C///FAM138B///FAM138A///FAM138F	family with sequence similarity 138 member E///family with sequence similarity 138 member D///family with sequence similarity 138 member C///family with sequence similarity 138 member B///family with sequence similarity 138 member A///family with sequence similarity 138 member F
1563993_at	2.96e-05	3.34e-07	-5.32	6.34428	-4.84e-02	LOC101929268	uncharacterized LOC101929268
203271_s_at	2.99e-05	3.38e-07	5.31	6.33292	7.44e-01	UNC119	unc-119 lipid binding chaperone
214808_at	3.00e-05	3.39e-07	5.31	6.33066	1.24
1561061_at	3.05e-05	3.45e-07	-5.31	6.31265	-2.78e-01	LOC729506	uncharacterized LOC729506
206115_at	3.08e-05	3.49e-07	-5.31	6.3009	-3.28	EGR3	early growth response 3
1555662_s_at	3.08e-05	3.50e-07	-5.31	6.30075	-1.93e-01	DAOA	D-amino acid oxidase activator
218177_at	3.08e-05	3.51e-07	-5.31	6.29637	-1.09	CHMP1B	charged multivesicular body protein 1B
205978_at	3.08e-05	3.51e-07	-5.31	6.29561	-1.20	KL	klotho
204270_at	3.08e-05	3.51e-07	-5.31	6.29556	-1.67	SKI	SKI proto-oncogene
237316_at	3.11e-05	3.55e-07	-5.30	6.2861	-4.22e-01	ANKDD1A	ankyrin repeat and death domain containing 1A
201302_at	3.12e-05	3.57e-07	5.30	6.28168	8.37e-01	ANXA4	annexin A4
215710_at	3.15e-05	3.62e-07	-5.30	6.26766	-1.32e-01	ST3GAL4	ST3 beta-galactoside alpha-2,3-sialyltransferase 4
238660_at	3.15e-05	3.62e-07	-5.30	6.26729	-3.38e-01	WDFY3	WD repeat and FYVE domain containing 3
235875_at	3.17e-05	3.64e-07	-5.30	6.26211	-1.85
1569755_at	3.24e-05	3.73e-07	-5.29	6.2386	-1.42e-01	LINC00276	long intergenic non-protein coding RNA 276
221988_at	3.25e-05	3.75e-07	5.29	6.23516	9.65e-01	SMIM7	small integral membrane protein 7
1563488_at	3.27e-05	3.78e-07	-5.29	6.22766	-4.40e-02	TMEM132B	transmembrane protein 132B
225455_at	3.27e-05	3.78e-07	5.29	6.22628	9.76e-01	TADA1	transcriptional adaptor 1
205027_s_at	3.28e-05	3.81e-07	-5.29	6.2198	-2.00	MAP3K8	mitogen-activated protein kinase kinase kinase 8
1553572_a_at	3.30e-05	3.83e-07	-5.29	6.21389	-3.48e-01	CYGB	cytoglobin
234111_at	3.30e-05	3.84e-07	5.29	6.21131	9.89e-01	ZNF81	zinc finger protein 81
210739_x_at	3.31e-05	3.85e-07	-5.29	6.20835	-3.23e-01	SLC4A4	solute carrier family 4 member 4
244430_at	3.31e-05	3.86e-07	-5.29	6.20657	-1.26e-01	PLD6	phospholipase D family member 6
229356_x_at	3.35e-05	3.92e-07	-5.28	6.19215	-6.54e-01	INO80	INO80 complex subunit
240466_at	3.39e-05	3.98e-07	-5.28	6.17867	-4.83e-02
1569517_at	3.39e-05	3.98e-07	-5.28	6.17835	-4.83e-01	LOC646482	uncharacterized LOC646482
1569669_at	3.42e-05	4.01e-07	-5.28	6.17029	-1.34e-01	FOXR2	forkhead box R2
211600_at	3.42e-05	4.02e-07	5.28	6.16837	1.21	PTPRO	protein tyrosine phosphatase, receptor type O
215884_s_at	3.43e-05	4.04e-07	5.28	6.16387	1.01	UBQLN2	ubiquilin 2
221159_at	3.44e-05	4.06e-07	-5.27	6.15887	-2.95e-01
200728_at	3.53e-05	4.17e-07	5.27	6.13392	7.71e-01	ACTR2	ARP2 actin related protein 2 homolog
217346_at	3.54e-05	4.19e-07	-5.27	6.1303	-8.73e-01
240007_at	3.54e-05	4.20e-07	-5.27	6.12724	-1.36e-01
230119_at	3.54e-05	4.21e-07	-5.27	6126	-2.05e-01	EPHB2	EPH receptor B2
1553493_a_at	3.54e-05	4.21e-07	-5.27	6.12575	-5.19e-01	TDH	L-threonine dehydrogenase (pseudogene)
1556606_at	3.57e-05	4.25e-07	-5.26	6.11639	-2.32e-01	NAV2	neuron navigator 2
1559031_at	3.63e-05	4.33e-07	-5.26	6.09901	-9.86e-02	EXOSC10	exosome component 10
1562055_at	3.65e-05	4.36e-07	-5.26	6.09235	-5.33e-02	ZNF91	zinc finger protein 91
217144_at	3.70e-05	4.43e-07	-5.26	6.07752	-1.49	UBBP1	ubiquitin B pseudogene 1
239261_s_at	3.75e-05	4.49e-07	-5.25	6.06341	-9.76e-02	CORIN	corin, serine peptidase
218462_at	3.78e-05	4.54e-07	5.25	6.05349	5.67e-01	RPF1	ribosome production factor 1 homolog
1565929_s_at	3.84e-05	4.61e-07	-5.25	6.03859	-7.17e-02
1563132_at	3.86e-05	4.65e-07	-5.25	6.03175	-1.43e-01	LINC01169	long intergenic non-protein coding RNA 1169
207500_at	3.88e-05	4.68e-07	-5.24	6.02454	-3.10e-01	CASP5	caspase 5
220007_at	3.89e-05	4.70e-07	5.24	6.02124	1.18	METTL8	methyltransferase like 8
237795_s_at	3.98e-05	4.81e-07	-5.24	5.99849	-8.04e-02	SP2	Sp2 transcription factor
213639_s_at	4.08e-05	4.94e-07	5.23	5.97347	1.01	ZNF500	zinc finger protein 500
231629_x_at	4.13e-05	5.00e-07	-5.23	5.96166	-9.40e-01	KLK3	kallikrein related peptidase 3
217877_s_at	4.15e-05	5.05e-07	5.23	5.95395	1.19	GPBP1L1	GC-rich promoter binding protein 1 like 1
230652_at	4.16e-05	5.06e-07	-5.23	5.95107	-1.40	ARAF	A-Raf proto-oncogene, serine/threonine kinase
222388_s_at	4.16e-05	5.08e-07	5.23	5.94808	9.04e-01	VPS35	VPS35 retromer complex component
240163_at	4.16e-05	5.08e-07	-5.23	5.94751	-4.56e-01	RORA-AS1	RORA antisense RNA 1
210004_at	4.16e-05	5.09e-07	-5.23	5.94613	-1.62	OLR1	oxidized low density lipoprotein receptor 1
240534_at	4.28e-05	5.24e-07	-5.22	5.91784	-2.27e-01
1556855_a_at	4.30e-05	5.27e-07	-5.22	5.91296	-8.62e-02	ATP11A-AS1	ATP11A antisense RNA 1
241895_at	4.37e-05	5.36e-07	-5.22	5.8971	-6.20e-02	CYP4F62P	cytochrome P450 family 4 subfamily F member 62, pseudogene
237378_at	4.39e-05	5.40e-07	-5.21	5.8904	-5.62e-01	SPATA31D1///SPATA31D3///SPATA31D4	SPATA31 subfamily D member 1///SPATA31 subfamily D member 3///SPATA31 subfamily D member 4
234507_at	4.41e-05	5.43e-07	-5.21	5.88517	-3.79e-02
218450_at	4.42e-05	5.45e-07	5.21	5.88179	1.13	HEBP1	heme binding protein 1
244235_at	4.42e-05	5.46e-07	-5.21	5.87948	-1.43	IVNS1ABP	influenza virus NS1A binding protein
237732_at	4.43e-05	5.48e-07	-5.21	5.87529	-1.00e-01	PRR9	proline rich 9
203435_s_at	4.43e-05	5.49e-07	-5.21	5.87484	-3.23	MME	membrane metallo-endopeptidase
210249_s_at	4.44e-05	5.50e-07	5.21	5872	7.77e-01	NCOA1	nuclear receptor coactivator 1
217325_at	4.47e-05	5.55e-07	-5.21	5.86332	-4.58e-02	KRT3	keratin 3
223968_at	4.50e-05	5.59e-07	-5.21	5.85655	-3.45e-01	ZNF44	zinc finger protein 44
211279_at	4.51e-05	5.63e-07	-5.20	5.84974	-7.08e-01	NRF1	nuclear respiratory factor 1
1555823_at	4.51e-05	5.64e-07	-5.20	5.84939	-8.18e-01	PACS2	phosphofurin acidic cluster sorting protein 2
207266_x_at	4.51e-05	5.64e-07	5.20	5.84803	1.47	RBMS1	RNA binding motif single stranded interacting protein 1
227266_s_at	4.51e-05	5.65e-07	5.20	5.8475	1.88	FYB	FYN binding protein
238830_at	4.58e-05	5.75e-07	-5.20	5.83045	-4.81e-01	2	SOS Ras/Rho guanine nucleotide exchange factor 2
1555944_at	4.58e-05	5.75e-07	-5.20	5.83032	-5.14e-01	FAM120A	family with sequence similarity 120A
202340_x_at	4.59e-05	5.76e-07	-5.20	5.82816	-2.53	NR4A1	nuclear receptor subfamily 4 group A member 1
203434_s_at	4.60e-05	5.79e-07	-5.20	5.82334	-3.97	MME	membrane metallo-endopeptidase
216553_x_at	4.62e-05	5.82e-07	-5.20	5.81936	-3.25e-01
205078_at	4.66e-05	5.88e-07	5.20	5.80951	1.11	PIGF	phosphatidylinositol glycan anchor biosynthesis class F
202344_at	4.71e-05	5.96e-07	5.19	5.79699	6.21e-01	HSF1	heat shock transcription factor 1
225912_at	4.76e-05	6.03e-07	-5.19	5.78612	-1.88	TP53INP1	tumor protein p53 inducible nuclear protein 1
1561756_at	4.78e-05	6.05e-07	-5.19	5.78165	-8.65e-02
231203_at	4.78e-05	6.07e-07	-5.19	5.78001	-7.84e-01	LOC100505478	uncharacterized LOC100505478
203200_s_at	4.78e-05	6.07e-07	5.19	5.77904	7.30e-01	MTRR	5-methyltetrahydrofolate-homocysteine methyltransferase reductase
208593_x_at	4.78e-05	6.09e-07	-5.19	5.77675	-8.22e-02	CRHR1	corticotropin releasing hormone receptor 1
225111_s_at	4.80e-05	6.13e-07	5.19	5.77073	1.07	NAPB	NSF attachment protein beta
207185_at	4.81e-05	6.14e-07	-5.19	5.7678	-4.59e-01	SLC10A1	solute carrier family 10 member 1
228025_s_at	4.83e-05	6.18e-07	-5.18	5.76284	-7.19e-02	PPP2R2C	protein phosphatase 2 regulatory subunit Bgamma
AFFX-BioDn-5_at	4.84e-05	6.19e-07	5.18	5.76008	1.05
202733_at	4.84e-05	6.20e-07	-5.18	5.75895	-2.28	LOC101927705///P4HA2	uncharacterized LOC101927705///prolyl 4-hydroxylase subunit alpha 2
224132_at	4.84e-05	6.21e-07	-5.18	5.7572	-2.28e-01
231214_at	4.91e-05	6.32e-07	-5.18	5.74154	-5.25e-01
1553859_at	4.95e-05	6.38e-07	-5.18	5.73299	-1.05e-01	TPH1	tryptophan hydroxylase 1
1563505_at	5.17e-05	6.66e-07	-5.17	5.69131	-1.84e-01	DUSP16	dual specificity phosphatase 16
237665_at	5.17e-05	6.67e-07	-5.17	5.69021	-1.84e-01
224932_at	5.17e-05	6.69e-07	5.17	5.68768	1.73	CHCHD10	coiled-coil-helix-coiled-coil-helix domain containing 10
206616_s_at	5.20e-05	6.73e-07	-5.17	5.68209	-2.38e-01	ADAM22	ADAM metallopeptidase domain 22
233402_at	5.20e-05	6.74e-07	-5.17	5.68009	-3.32e-01
207559_s_at	5.31e-05	6.90e-07	5.16	5.65888	1.25	ZMYM3	zinc finger MYM-type containing 3
231554_at	5.39e-05	7.01e-07	-5.16	5.64359	-2.25e-01	TPD52L3	tumor protein D52 like 3
215043_s_at	5.39e-05	7.02e-07	5.16	5.64257	1.77	GUSBP3///SMA5///SMA4	glucuronidase, beta pseudogene 3///glucuronidase beta pseudogene///glucuronidase beta pseudogene
216497_at	5.42e-05	7.07e-07	-5.16	5.63581	-1.38
204643_s_at	5.43e-05	7.09e-07	5.15	5.63213	9.89e-01	ENOX2	ecto-NOX disulfide-thiol exchanger 2
216635_at	5.47e-05	7.16e-07	-5.15	5.62383	-4.01e-01
231756_at	5.52e-05	7.23e-07	-5.15	5.61414	-3.55e-02	ZP4	zona pellucida glycoprotein 4
226430_at	5.52e-05	7.24e-07	-5.15	5.6127	-1.56	RELL1	RELT like 1
210411_s_at	5.59e-05	7.34e-07	-5.15	5.59964	-2.19e-01	GRIN2B	glutamate ionotropic receptor NMDA type subunit 2B
201022_s_at	5.63e-05	7.41e-07	5.14	5.59106	8.53e-01	DSTN	destrin, actin depolymerizing factor
244230_at	5.64e-05	7.43e-07	-5.14	5.58902	-1.56
202326_at	5.66e-05	7.47e-07	5.14	5.58383	1.22	EHMT2	euchromatic histone lysine methyltransferase 2
212778_at	5.66e-05	7.48e-07	5.14	5.58212	9.92e-01	PACS2	phosphofurin acidic cluster sorting protein 2
1556001_at	5.69e-05	7.53e-07	-5.14	5.57618	-4.16e-01	LOC284939///MAPK8IP2	uncharacterized LOC284939///mitogen-activated protein kinase 8 interacting protein 2
228516_at	5.69e-05	7.53e-07	5.14	5.57522	9.38e-01	CDAN1	codanin 1
212729_at	5.72e-05	7.59e-07	-5.14	5.56893	-2.27e-01	DLG3	discs large MAGUK scaffold protein 3
232425_at	5.76e-05	7.65e-07	-5.14	5.56056	-2.67e-01	SNX25	sorting nexin 25
228521_s_at	5.84e-05	7.77e-07	5.13	5.5468	1.01	MIA-RAB4B///RAB4B	MIA-RAB4B readthrough (NMD candidate)///RAB4B, member RAS oncogene family
242960_at	5.87e-05	7.82e-07	-5.13	5.53992	-9.88e-01
240826_at	5.88e-05	7.84e-07	-5.13	5.53812	-4.83e-01
236118_at	5.88e-05	7.85e-07	-5.13	5.53644	-4.96e-01	GATA6-AS1	GATA6 antisense RNA 1 (head to head)
236486_at	5.91e-05	7.90e-07	-5.13	5.53028	-7.45e-01
1553828_at	5.92e-05	7.92e-07	-5.13	5.52763	-3.88e-01	NXPE1	neurexophilin and PC-esterase domain family member 1
234682_at	5.93e-05	7.94e-07	-5.13	5.52539	-1.84e-01	BTBD9	BTB domain containing 9
33322_i_at	5.94e-05	7.97e-07	-5.13	5.5219	-1.20	SFN	stratifin
243997_x_at	5.95e-05	8.00e-07	-5.13	5.51838	-1.21
226034_at	5.97e-05	8.03e-07	-5.13	5.5147	-9.76e-01	DUSP4	dual specificity phosphatase 4
215497_s_at	6.02e-05	8.12e-07	5.13	5.50496	1.11	WDTC1	WD and tetratricopeptide repeats 1
221800_s_at	6.04e-05	8.17e-07	5.12	5.49925	6.56e-01	FAAP100	Fanconi anemia core complex associated protein 100
237994_at	6.04e-05	8.17e-07	-5.12	5.49914	-1.90e-01
219433_at	6.05e-05	8.18e-07	-5.12	5.49727	-1.28	BCOR	BCL6 corepressor
219658_at	6.05e-05	8.21e-07	5.12	5.49441	1.40	PTCD2	pentatricopeptide repeat domain 2
1562805_at	6.05e-05	8.23e-07	-5.12	5.49234	-3.69e-02	TLR8-AS1	TLR8 antisense RNA 1
226638_at	6.05e-05	8.23e-07	5.12	5.49227	6.77e-01	ARHGAP23	Rho GTPase activating protein 23
201813_s_at	6.05e-05	8.24e-07	5.12	5.49125	8.86e-01	TBC1D5	TBC1 domain family member 5
213468_at	6.25e-05	8.51e-07	5.11	5.46029	6.90e-01	ERCC2	ERCC excision repair 2, TFIIH core complex helicase subunit
202368_s_at	6.26e-05	8.54e-07	5.11	5.45723	9.77e-01	TRAM2	translocation associated membrane protein 2
204472_at	6.30e-05	8.61e-07	-5.11	5.44919	-2.17	GEM	GTP binding protein overexpressed in skeletal muscle
221349_at	6.31e-05	8.63e-07	-5.11	5.44693	-3.74	VPREB1	pre-B lymphocyte 1
203708_at	6.43e-05	8.82e-07	-5.11	5.4262	-2.65	PDE4B	phosphodiesterase 4B
227529_s_at	6.43e-05	8.83e-07	-5.11	5.42592	-3.12	AKAP12	A-kinase anchoring protein 12
201998_at	6.48e-05	8.89e-07	5.11	5.4187	8.68e-01	ST6GAL1	ST6 beta-galactoside alpha-2,6-sialyltransferase 1
202013_s_at	6.51e-05	8.95e-07	5.10	5.4127	8.72e-01	EXT2	exostosin glycosyltransferase 2
206200_s_at	6.52e-05	8.98e-07	5.10	5.40968	6.58e-01	ANXA11	annexin A11
217401_at	6.52e-05	9.01e-07	-5.10	5.40688	-3.31e-01
203513_at	6.52e-05	9.01e-07	5.10	5.40681	7.70e-01	SPG11	spastic paraplegia 11 (autosomal recessive)
217699_at	6.53e-05	9.03e-07	-5.10	5.40394	-1.68e-01
240219_at	6.57e-05	9.10e-07	-5.10	5.39732	-2.68e-01	LINC00327	long intergenic non-protein coding RNA 327
244316_at	6.64e-05	9.20e-07	-5.10	5.38669	-5.22e-02	C17orf98	chromosome 17 open reading frame 98
221274_s_at	6.77e-05	9.40e-07	5.09	5.36698	1.01	LMAN2L	lectin, mannose binding 2 like
203955_at	6.81e-05	9.47e-07	5.09	5.35943	1.45	PPP1R26	protein phosphatase 1 regulatory subunit 26
214297_at	6.84e-05	9.51e-07	-5.09	5.35509	-7.73e-02	CSPG4	chondroitin sulfate proteoglycan 4
1561872_at	6.85e-05	9.55e-07	-5.09	5.35154	-4.28e-01
53720_at	7.04e-05	9.82e-07	5.08	5.32532	1.09	C19orf66	chromosome 19 open reading frame 66
217353_at	7.09e-05	9.90e-07	-5.08	5.31753	-1.09
235921_at	7.14e-05	9.99e-07	-5.08	5.30872	-1.78e-01	LOC102723721	uncharacterized LOC102723721
209201_x_at	7.17e-05	1.00e-06	-5.08	5.30451	-2.36	CXCR4	C-X-C motif chemokine receptor 4
230687_at	7.44e-05	1.04e-06	-5.07	5.26796	-2.20e-01	SLC13A3	solute carrier family 13 member 3
216071_x_at	7.44e-05	1.05e-06	5.07	5.26649	1.47	MED12	mediator complex subunit 12
219880_at	7.53e-05	1.06e-06	5.07	5.2541	9.84e-01	CTC-338M12.4	uncharacterized LOC101928649
201588_at	7.65e-05	1.08e-06	5.06	5.23848	6.44e-01	TXNL1	thioredoxin like 1
229789_at	7.68e-05	1.08e-06	-5.06	5.23256	-8.69e-01	TIGD3	tigger transposable element derived 3
220897_at	7.72e-05	1.09e-06	-5.06	5.2271	-1.14e-01
218873_at	7.75e-05	1.10e-06	5.06	5.22095	7.04e-01	GON4L	gon-4 like
222230_s_at	7.75e-05	1.10e-06	5.06	5.22026	6.45e-01	ACTR10	actin-related protein 10 homolog
241694_at	7.86e-05	1.11e-06	-5.06	5.20665	-1.34e-01	PKHD1	polycystic kidney and hepatic disease 1 (autosomal recessive)
218135_at	7.87e-05	1.12e-06	5.06	5.20334	1.00	ERGIC2	ERGIC and golgi 2
220882_at	7.87e-05	1.12e-06	-5.05	5.20237	-5.18e-01
212718_at	7.91e-05	1.13e-06	5.05	5197	5.81e-01	PAPOLA	poly(A) polymerase alpha
221714_s_at	7.92e-05	1.13e-06	-5.05	5.19462	-1.66e-01	RRN3P1	RRN3 homolog, RNA polymerase I transcription factor pseudogene 1
224396_s_at	7.95e-05	1.14e-06	-5.05	5.18843	-2.00e-02	ASPN	asporin
203035_s_at	7.95e-05	1.14e-06	5.05	5.18778	1.13	PIAS3	protein inhibitor of activated STAT 3
216692_at	8.06e-05	1.15e-06	-5.05	5.17419	-7.01e-02
236536_at	8.06e-05	1.15e-06	-5.05	5.17336	-3.48e-01	GALNT13	polypeptide N-acetylgalactosaminyltransferase 13
240062_at	8.06e-05	1.16e-06	-5.05	5.17198	-7.50e-01	FAM3C	family with sequence similarity 3 member C
206090_s_at	8.21e-05	1.18e-06	5.04	5.15291	1.40	TSNAX-DISC1///DISC1	TSNAX-DISC1 readthrough (NMD candidate)///disrupted in schizophrenia 1
215405_at	8.21e-05	1.18e-06	-5.04	5.15202	-1.67e-01
240266_at	8.25e-05	1.19e-06	-5.04	5.14632	-1.33e-01
243167_at	8.29e-05	1.20e-06	-5.04	5.14006	-9.25e-02	ABCB5	ATP binding cassette subfamily B member 5
1555388_s_at	8.52e-05	1.23e-06	-5.03	5.11372	-5.11e-01	SNX25	sorting nexin 25
243254_at	8.52e-05	1.23e-06	-5.03	5.11216	-4.62e-02	HIVEP2	human immunodeficiency virus type I enhancer binding protein 2
241293_x_at	8.52e-05	1.23e-06	-5.03	5.11044	-4.94e-01
1569053_at	8.54e-05	1.24e-06	-5.03	5.10709	-1.05	AP3M2	adaptor related protein complex 3 mu 2 subunit
215091_s_at	8.63e-05	1.25e-06	5.03	5.09698	4.66e-01	GTF3A	general transcription factor IIIA
223509_at	8.64e-05	1.25e-06	-5.03	5.09437	-2.94e-01	CLDN2	claudin 2
217002_s_at	8.64e-05	1.26e-06	-5.03	5.0932	-6.86e-02	HTR3A	5-hydroxytryptamine receptor 3A
217827_s_at	8.64e-05	1.26e-06	5.03	5.09184	7.23e-01	SPG21	spastic paraplegia 21 (autosomal recessive, Mast syndrome)
211909_x_at	8.64e-05	1.26e-06	-5.03	5.09013	-1.08	PTGER3	prostaglandin E receptor 3
221545_x_at	8.65e-05	1.26e-06	5.03	5.08831	1.13	MED16	mediator complex subunit 16
1553163_at	8.69e-05	1.27e-06	-5.03	5.08201	-1.66e-01	ADPRHL1	ADP-ribosylhydrolase like 1
1556000_s_at	8.69e-05	1.27e-06	5.03	5.08135	1.43	BTBD7	BTB domain containing 7
207602_at	8.70e-05	1.27e-06	-5.03	5.07939	-1.62e-01	TMPRSS11D	transmembrane protease, serine 11D
219345_at	8.72e-05	1.28e-06	5.03	5.07659	1.14	BOLA1	bolA family member 1
214932_at	8.78e-05	1.29e-06	-5.02	5.06802	-1.23e-01	KIDINS220	kinase D-interacting substrate 220kDa
217070_at	8.83e-05	1.30e-06	-5.02	5.06228	-4.79e-01	MTHFR	methylenetetrahydrofolate reductase (NAD(P)H)
220157_x_at	8.87e-05	1.31e-06	5.02	5.05627	1.18	PLEKHA8P1	pleckstrin homology domain containing A8 pseudogene 1
203819_s_at	9.00e-05	1.33e-06	5.02	5.04173	2.12	IGF2BP3	insulin like growth factor 2 mRNA binding protein 3
209221_s_at	9.06e-05	1.34e-06	5.02	5.0334	8.30e-01	OSBPL2	oxysterol binding protein like 2
47608_at	9.06e-05	1.34e-06	5.02	5.03328	6.81e-01	TJAP1	tight junction associated protein 1
228553_at	9.31e-05	1.38e-06	-5.01	5.0065	-1.11e-01	ENAH	enabled homolog (Drosophila)
209148_at	9.36e-05	1.39e-06	5.01	4.99961	7.74e-01	RXRB	retinoid X receptor beta
1566990_x_at	9.39e-05	1.39e-06	-5.01	4.99558	-8.91e-01	ARID1B	AT-rich interaction domain 1B
210339_s_at	9.45e-05	1.40e-06	-5.00	4.9886	-4.02e-01	KLK2	kallikrein related peptidase 2
1557669_at	9.48e-05	1.41e-06	-5.00	4.98445	-4.99e-01	LOC100132005	uncharacterized LOC100132005
237753_at	9.48e-05	1.41e-06	-5.00	4.98296	-7.39e-01	IL21R	interleukin 21 receptor
212362_at	9.50e-05	1.42e-06	-5.00	4.98016	-2.63e-01	ATP2A2	ATPase sarcoplasmic/endoplasmic reticulum Ca2+ transporting 2
201828_x_at	9.51e-05	1.42e-06	5.00	4.97814	1.14	FAM127A	family with sequence similarity 127 member A
236956_at	9.60e-05	1.44e-06	-5.00	4.96754	-4.09e-01
228595_at	9.61e-05	1.44e-06	5.00	4.9656	8.60e-01	HSD17B1	hydroxysteroid 17-beta dehydrogenase 1
1567107_s_at	9.65e-05	1.44e-06	-5.00	4.96131	-1.87	TPM4	tropomyosin 4
207375_s_at	9.69e-05	1.45e-06	5.00	4.95604	1.28	IL15RA	interleukin 15 receptor subunit alpha
212798_s_at	9.70e-05	1.46e-06	5.00	4.95338	7.22e-01	ANKMY2	ankyrin repeat and MYND domain containing 2
212591_at	9.71e-05	1.46e-06	5.00	4.95175	6.82e-01	ARID4B///RBM34	AT-rich interaction domain 4B///RNA binding motif protein 34
225227_at	9.71e-05	1.46e-06	-5.00	4.95061	-2.71	SKIL	SKI-like proto-oncogene
217182_at	9.73e-05	1.47e-06	-5.00	4.94769	-5.58e-01	MUC5AC	mucin 5AC, oligomeric mucus/gel-forming
220438_at	9.73e-05	1.47e-06	-4.99	4.9459	-3.92e-01	QPCTL	glutaminyl-peptide cyclotransferase like
242284_at	9.77e-05	1.48e-06	-4.99	4.9402	-8.24e-02	LINC00466	long intergenic non-protein coding RNA 466
233616_at	9.77e-05	1.48e-06	-4.99	4.94016	-8.10e-02
231863_at	9.84e-05	1.49e-06	-4.99	4.93102	-1.28	ING3	inhibitor of growth family member 3
224768_at	9.84e-05	1.49e-06	4.99	4.93088	6.17e-01	IWS1	IWS1, SUPT6H interacting protein
224855_at	9.89e-05	1.50e-06	4.99	4.92482	7.57e-01	MIR6741///PYCR2	microRNA 6741///pyrroline-5-carboxylate reductase family member 2
204464_s_at	9.92e-05	1.51e-06	-4.99	4.92086	-1.63e-01	EDNRA	endothelin receptor type A
201170_s_at	1.02e-04	1.55e-06	-4.98	4.89767	-2.22	BHLHE40	basic helix-loop-helix family member e40
213218_at	1.02e-04	1.55e-06	4.98	4.89529	1.14	ZSCAN26	zinc finger and SCAN domain containing 26
225341_at	1.02e-04	1.55e-06	4.98	4.89349	1.38	MTERF2	mitochondrial transcription termination factor 2
244026_at	1.02e-04	1.56e-06	-4.98	4.88948	-2.18
226356_at	1.02e-04	1.56e-06	4.98	4.88892	7.83e-01	MIGA2	mitoguardin 2
221431_s_at	1.03e-04	1.58e-06	-4.98	4.87799	-5.28e-02	OR12D3	olfactory receptor family 12 subfamily D member 3
217038_at	1.03e-04	1.58e-06	-4.98	4.87687	-8.69e-01
233366_at	1.05e-04	1.60e-06	-4.98	4.86282	-3.64e-01	FBXO4	F-box protein 4
214626_s_at	1.05e-04	1.62e-06	4.97	4.85496	8.96e-01	GANAB	glucosidase II alpha subunit
1564338_at	1.05e-04	1.62e-06	-4.97	4.85493	-1.85e-01	LOC101927257	uncharacterized LOC101927257
244837_at	1.06e-04	1.64e-06	-4.97	4.84291	-4.05e-02
235086_at	1.06e-04	1.64e-06	-4.97	4.8423	-2.25	THBS1	thrombospondin 1
235423_at	1.07e-04	1.65e-06	4.97	4.83652	8.22e-01	ORC2	origin recognition complex subunit 2
1564654_at	1.07e-04	1.65e-06	-4.97	4.83408	-1.05e-01
200671_s_at	1.08e-04	1.67e-06	-4.97	4.82648	-2.23e-01	SPTBN1	spectrin beta, non-erythrocytic 1
237211_x_at	1.08e-04	1.67e-06	-4.97	4.82369	-2.47e-01	MORN3	MORN repeat containing 3
244032_at	1.08e-04	1.67e-06	4.97	4.82305	9.26e-01
205418_at	1.09e-04	1.69e-06	4.96	4.81596	1.09	FES	FES proto-oncogene, tyrosine kinase
236510_at	1.09e-04	1.70e-06	-4.96	4.81037	-3.65e-01
233287_at	1.09e-04	1.70e-06	-4.96	4.80635	-1.72e-01	SLC6A17	solute carrier family 6 member 17
219034_at	1.10e-04	1.72e-06	4.96	4.79812	7.59e-01	PARP16	poly(ADP-ribose) polymerase family member 16
221689_s_at	1.10e-04	1.72e-06	4.96	4.79762	7.43e-01	PIGP	phosphatidylinositol glycan anchor biosynthesis class P
216891_at	1.10e-04	1.72e-06	-4.96	4.79574	-1.81e-01
229803_s_at	1.11e-04	1.73e-06	4.96	4.79097	7.00e-01	RPS10-NUDT3///NUDT3	RPS10-NUDT3 readthrough///nudix hydrolase 3
225558_at	1.11e-04	1.74e-06	4.96	4.78854	9.45e-01	GIT2	GIT ArfGAP 2
243471_at	1.11e-04	1.74e-06	-4.96	4.78812	-1.00e-01
227442_at	1.11e-04	1.75e-06	4.96	4.78179	6.44e-01	COX18	COX18, cytochrome c oxidase assembly factor
209182_s_at	1.11e-04	1.75e-06	-4.96	4.78178	-4.95e-01	C10orf10	chromosome 10 open reading frame 10
1554836_at	1.11e-04	1.75e-06	-4.96	4.78119	-7.31e-01	USP36	ubiquitin specific peptidase 36
47069_at	1.11e-04	1.75e-06	4.96	4.77988	1.61	PRR5	proline rich 5
242180_at	1.12e-04	1.77e-06	-4.95	4.77163	-2.79e-01	TSPAN16	tetraspanin 16
201849_at	1.13e-04	1.78e-06	4.95	4.76606	1.30	BNIP3	BCL2 interacting protein 3
1563174_at	1.14e-04	1.80e-06	-4.95	4.75484	-5.52e-02	LINC01243	long intergenic non-protein coding RNA 1243
234270_at	1.14e-04	1.81e-06	-4.95	4.74905	-9.18e-02
202369_s_at	1.14e-04	1.81e-06	4.95	4.74652	9.87e-01	TRAM2	translocation associated membrane protein 2
1562670_at	1.14e-04	1.82e-06	-4.95	4.74613	-2.69e-01	LOC105370629	uncharacterized LOC105370629
244228_at	1.15e-04	1.82e-06	-4.95	4.74243	-1.84e-01
219144_at	1.15e-04	1.83e-06	-4.95	4.7389	-1.37	DUSP26	dual specificity phosphatase 26 (putative)
1558826_at	1.16e-04	1.85e-06	-4.94	4.72741	-1.23e-01	ZNF831	zinc finger protein 831
211228_s_at	1.16e-04	1.86e-06	4.94	4.72452	8.90e-01	RAD17	RAD17 checkpoint clamp loader component
220068_at	1.16e-04	1.86e-06	-4.94	4.72448	-3.68	VPREB3	pre-B lymphocyte 3
40016_g_at	1.16e-04	1.86e-06	4.94	4.7235	1.47	MAST4	microtubule associated serine/threonine kinase family member 4
210517_s_at	1.17e-04	1.86e-06	-4.94	4.72138	-3.64	AKAP12	A-kinase anchoring protein 12
244377_at	1.17e-04	1.88e-06	-4.94	4.71553	-1.56	SLC1A4	solute carrier family 1 member 4
1556598_at	1.17e-04	1.88e-06	-4.94	4.71338	-1.38	ARPP21	cAMP regulated phosphoprotein 21
207283_at	1.20e-04	1.92e-06	-4.94	4.6936	-1.12	RPL23AP32	ribosomal protein L23a pseudogene 32
211805_s_at	1.20e-04	1.92e-06	-4.93	4.69284	-1.10e-01	SLC8A1	solute carrier family 8 member A1
226786_at	1.21e-04	1.94e-06	4.93	4.6849	9.11e-01	RFX1	regulatory factor X1
237879_at	1.21e-04	1.96e-06	-4.93	4.67548	-1.46e-01
228775_at	1.21e-04	1.96e-06	4.93	4.6751	9.36e-01	EMC3	ER membrane protein complex subunit 3
207082_at	1.21e-04	1.96e-06	-4.93	4.67494	-1.71e-01	CSF1	colony stimulating factor 1
217150_s_at	1.22e-04	1.97e-06	-4.93	4.67042	-7.09e-01	NF2	neurofibromin 2
205077_s_at	1.22e-04	1.97e-06	4.93	4.66881	7.04e-01	PIGF	phosphatidylinositol glycan anchor biosynthesis class F
225332_at	1.25e-04	2.02e-06	4.92	4.64581	8.26e-01	OIP5-AS1	OIP5 antisense RNA 1
204525_at	1.25e-04	2.02e-06	-4.92	4.6439	-1.12	PHF14	PHD finger protein 14
242959_at	1.25e-04	2.03e-06	-4.92	4.64251	-2.31e-01
205842_s_at	1.25e-04	2.04e-06	4.92	4.63802	1.10	JAK2	Janus kinase 2
205396_at	1.27e-04	2.07e-06	-4.92	4.62156	-1.76e-01	SMAD3	SMAD family member 3
232246_at	1.27e-04	2.07e-06	-4.92	4.62114	-1.15e-01	TTC28-AS1	TTC28 antisense RNA 1
225955_at	1.28e-04	2.08e-06	-4.92	4.61894	-2.48	METRNL	meteorin like, glial cell differentiation regulator
217344_at	1.28e-04	2.08e-06	-4.92	4.6164	-2.48e-01
227286_at	1.28e-04	2.09e-06	4.92	4.61453	1.13	INO80E	INO80 complex subunit E
45526_g_at	1.28e-04	2.10e-06	4.92	4.60964	7.31e-01	NAA60	N(alpha)-acetyltransferase 60, NatF catalytic subunit
244280_at	1.29e-04	2.11e-06	-4.91	4.60448	-3.12	LINC01013	long intergenic non-protein coding RNA 1013
242285_at	1.30e-04	2.14e-06	-4.91	4.59254	-2.43e-01
1566459_at	1.31e-04	2.14e-06	-4.91	4.58996	-2.42e-01
1569832_at	1.31e-04	2.15e-06	-4.91	4.58811	-7.83e-02	LOC100131655	uncharacterized LOC100131655
210433_at	1.31e-04	2.16e-06	-4.91	4.58303	-3.60e-01	POFUT1	protein O-fucosyltransferase 1
1559142_at	1.31e-04	2.17e-06	-4.91	4.57963	-4.87e-01	KAT6A	lysine acetyltransferase 6A
220348_at	1.31e-04	2.17e-06	-4.91	4.57958	-6.95e-02	KLHL29	kelch like family member 29
209213_at	1.32e-04	2.18e-06	4.91	4.57203	1.32	CBR1	carbonyl reductase 1
242921_at	1.33e-04	2.20e-06	-4.90	4.56388	-2.24e-01	SGSM1	small G protein signaling modulator 1
225229_at	1.33e-04	2.20e-06	-4.90	4.56367	-1.02	AFF4	AF4/FMR2 family member 4
205441_at	1.33e-04	2.21e-06	4.90	4.56206	9.22e-01	OCEL1	occludin/ELL domain containing 1
244322_at	1.34e-04	2.22e-06	-4.90	4.55581	-1.75e-01	MIR29B1///MIR29A	microRNA 29b-1///microRNA 29a
216001_at	1.35e-04	2.24e-06	-4.90	4.54943	-3.12e-01	PRAMEF12	PRAME family member 12
1570237_at	1.37e-04	2.27e-06	-4.90	4.53423	-3.08e-01	LOC102725438	uncharacterized LOC102725438
1558250_s_at	1.38e-04	2.29e-06	4.90	4.52872	1.13
223904_at	1.38e-04	2.30e-06	-4.89	4.52336	-2.31e-01	PRKAG3	protein kinase AMP-activated non-catalytic subunit gamma 3
226157_at	1.38e-04	2.31e-06	4.89	4.52105	9.23e-01	TFDP2	transcription factor Dp-2
223837_at	1.38e-04	2.31e-06	-4.89	4.51955	-5.74e-01	GULP1	GULP, engulfment adaptor PTB domain containing 1
200945_s_at	1.40e-04	2.34e-06	4.89	4.50822	5.77e-01	SEC31A	SEC31 homolog A, COPII coat complex component
1553212_at	1.40e-04	2.34e-06	-4.89	4.50599	-4.83e-01	KRT78	keratin 78
216903_s_at	1.40e-04	2.35e-06	4.89	4.5033	1.06	MICU1	mitochondrial calcium uptake 1
213568_at	1.40e-04	2.36e-06	-4.89	4.50025	-5.89e-01	OSR2	odd-skipped related transciption factor 2
201655_s_at	1.40e-04	2.36e-06	4.89	4.49978	1.65	HSPG2	heparan sulfate proteoglycan 2
1556477_a_at	1.40e-04	2.36e-06	-4.89	4.49971	-1.47e-01	LOC283485	uncharacterized LOC283485
223986_x_at	1.41e-04	2.38e-06	-4.89	4.49134	-5.11e-02	DMRT2	doublesex and mab-3 related transcription factor 2
218463_s_at	1.41e-04	2.38e-06	4.89	4.49091	6.91e-01	MUS81	MUS81 structure-specific endonuclease subunit
1556467_at	1.42e-04	2.40e-06	-4.89	4.48512	-3.36e-01	LOC101929734	uncharacterized LOC101929734
235586_at	1.43e-04	2.40e-06	-4.88	4.48163	-4.00e-01
227530_at	1.43e-04	2.41e-06	-4.88	4.4804	-3.57	AKAP12	A-kinase anchoring protein 12
230018_at	1.44e-04	2.43e-06	-4.88	4.47178	-3.48e-01	DPP9	dipeptidyl peptidase 9
212217_at	1.44e-04	2.44e-06	4.88	4.46638	9.45e-01	PREPL	prolyl endopeptidase-like
216784_at	1.48e-04	2.50e-06	-4.88	4.44562	-4.62e-01
1561718_at	1.48e-04	2.51e-06	-4.87	4.44179	-2.47e-02
32137_at	1.48e-04	2.51e-06	-4.87	4.44129	-4.97e-01	JAG2	jagged 2
216223_at	1.48e-04	2.51e-06	-4.87	4.44123	-3.55e-01	CPN2	carboxypeptidase N subunit 2
227098_at	1.48e-04	2.51e-06	4.87	4.43962	1.38	DUSP18	dual specificity phosphatase 18
234617_at	1.48e-04	2.52e-06	-4.87	4.4368	-1.59e-01	OR52D1	olfactory receptor family 52 subfamily D member 1
1557121_s_at	1.48e-04	2.53e-06	4.87	4.43497	9.23e-01	HEATR6	HEAT repeat containing 6
211317_s_at	1.48e-04	2.53e-06	4.87	4.43276	1.53	CFLAR	CASP8 and FADD like apoptosis regulator
219169_s_at	1.48e-04	2.53e-06	4.87	4.43205	1.01	TFB1M	transcription factor B1, mitochondrial
211069_s_at	1.48e-04	2.54e-06	-4.87	4.42878	-5.07e-01	SUMO1	small ubiquitin-like modifier 1
228346_at	1.48e-04	2.54e-06	4.87	4.4284	1.06	ZNF844	zinc finger protein 844
233793_at	1.48e-04	2.54e-06	-4.87	4.4284	-1.15e-01
239158_at	1.50e-04	2.57e-06	-4.87	4.41891	-1.13e-01
230925_at	1.51e-04	2.60e-06	4.87	4.40881	7.87e-01	APBB1IP	amyloid beta precursor protein binding family B member 1 interacting protein
230358_at	1.51e-04	2.60e-06	-4.87	4.40797	-4.47e-01	ZER1	zyg-11 related cell cycle regulator
211112_at	1.53e-04	2.63e-06	-4.86	4.39599	-5.61e-01	SLC12A4	solute carrier family 12 member 4
207899_at	1.55e-04	2.67e-06	-4.86	4.38364	-1.70e-01	GIP	gastric inhibitory polypeptide
241184_x_at	1.55e-04	2.67e-06	-4.86	4.38257	-5.22e-01
201361_at	1.57e-04	2.70e-06	4.86	4371	9.41e-01	TMEM109	transmembrane protein 109
219235_s_at	1.58e-04	2.73e-06	4.86	4.36154	1.20	PHACTR4	phosphatase and actin regulator 4
220287_at	1.60e-04	2.77e-06	-4.85	4.34707	-1.45e-01	ADAMTS9	ADAM metallopeptidase with thrombospondin type 1 motif 9
217817_at	1.61e-04	2.78e-06	4.85	4.34505	8.91e-01	ARPC4	actin related protein 2/3 complex subunit 4
238508_at	1.61e-04	2.79e-06	4.85	4.34299	6.66e-01	DBF4B	DBF4 zinc finger B
206593_s_at	1.61e-04	2.79e-06	4.85	4.34273	1.10	MED22	mediator complex subunit 22
1563086_at	1.61e-04	2.79e-06	-4.85	4.34143	-8.71e-02	LOC101928894	uncharacterized LOC101928894
244249_at	1.62e-04	2.82e-06	-4.85	4.33284	-2.72e-01
206123_at	1.62e-04	2.82e-06	-4.85	4.33284	-6.69e-01	LLGL1	LLGL1, scribble cell polarity complex component
1556033_at	1.63e-04	2.84e-06	4.85	4.32602	1.55	LINC01138	long intergenic non-protein coding RNA 1138
214549_x_at	1.63e-04	2.85e-06	-4.85	4.32023	-3.41e-01	SPRR1A	small proline rich protein 1A
205344_at	1.63e-04	2.86e-06	-4.85	4.32006	-2.50e-01	CSPG5	chondroitin sulfate proteoglycan 5
202887_s_at	1.63e-04	2.86e-06	-4.85	4.31906	-2.58	DDIT4	DNA damage inducible transcript 4
208622_s_at	1.66e-04	2.90e-06	-4.84	4.30509	-1.53	EZR	ezrin
205181_at	1.67e-04	2.93e-06	4.84	4.29524	1.06	ZSCAN9	zinc finger and SCAN domain containing 9
1558414_at	1.67e-04	2.94e-06	-4.84	4.29371	-1.21e-01	FRRS1L	ferric chelate reductase 1 like
233964_at	1.67e-04	2.94e-06	-4.84	4.29237	-1.77
1566695_at	1.68e-04	2.95e-06	-4.84	4.29002	-5.37e-02
238464_at	1.68e-04	2.95e-06	-4.84	4.28984	-8.31e-01	ANKRD36	ankyrin repeat domain 36
201454_s_at	1.69e-04	2.98e-06	4.84	4.27984	6.57e-01	NPEPPS	aminopeptidase puromycin sensitive
207713_s_at	1.69e-04	2.98e-06	4.84	4.27865	8.82e-01	RBCK1	RANBP2-type and C3HC4-type zinc finger containing 1
202429_s_at	1.69e-04	2.99e-06	4.84	4.27791	7.11e-01	PPP3CA	protein phosphatase 3 catalytic subunit alpha
1567623_at	1.70e-04	3.01e-06	-4.83	4.2697	-2.87e-01	ABLIM2	actin binding LIM protein family member 2
78495_at	1.71e-04	3.02e-06	4.83	4.26792	9.38e-01	ZNF783	zinc finger family member 783
226929_at	1.71e-04	3.04e-06	4.83	4.26242	1.14	MTHFR	methylenetetrahydrofolate reductase (NAD(P)H)
208839_s_at	1.72e-04	3.04e-06	4.83	4.2609	7.96e-01	CAND1	cullin associated and neddylation dissociated 1
205640_at	1.72e-04	3.05e-06	4.83	4.25749	1.52	ALDH3B1	aldehyde dehydrogenase 3 family member B1
205297_s_at	1.72e-04	3.06e-06	-4.83	4.2536	-2.36	CD79B	CD79b molecule
208037_s_at	1.72e-04	3.07e-06	-4.83	4.25312	-3.84e-01	MADCAM1	mucosal vascular addressin cell adhesion molecule 1
206190_at	1.73e-04	3.08e-06	-4.83	4.25023	-4.79e-02	GPR17	G protein-coupled receptor 17
210929_s_at	1.73e-04	3.08e-06	-4.83	4.24891	-4.44e-01	AHSG	alpha 2-HS glycoprotein
210475_at	1.76e-04	3.13e-06	-4.82	4.23271	-3.39e-01	POU3F1	POU class 3 homeobox 1
1567611_at	1.76e-04	3.15e-06	-4.82	4.22851	-8.15e-02
1553023_a_at	1.79e-04	3.20e-06	-4.82	4.21321	-8.51e-02	NOX5	NADPH oxidase, EF-hand calcium binding domain 5
224738_x_at	1.79e-04	3.20e-06	4.82	4.21286	6.42e-01	RPL7L1	ribosomal protein L7 like 1
239826_at	1.79e-04	3.21e-06	-4.82	4.20913	-1.93
238519_at	1.81e-04	3.25e-06	4.82	4.19915	1.54	DDI2///RSC1A1	DNA damage inducible 1 homolog 2///regulatory solute carrier protein, family 1, member 1
210399_x_at	1.81e-04	3.26e-06	-4.82	4.19661	-8.32e-01	FUT6	fucosyltransferase 6
207060_at	1.82e-04	3.26e-06	-4.82	4.19531	-1.12e-01	EN2	engrailed homeobox 2
224140_at	1.83e-04	3.29e-06	-4.81	4.18645	-1.46	NPCDR1	nasopharyngeal carcinoma, down-regulated 1
243629_x_at	1.83e-04	3.29e-06	4.81	4.18546	9.67e-01	MFI2-AS1	MFI2 antisense RNA 1
238444_at	1.83e-04	3.30e-06	4.81	4.18491	1.23	ZNF618	zinc finger protein 618
1562841_at	1.83e-04	3.30e-06	-4.81	4.18445	-4.19e-01	LOC339666	uncharacterized LOC339666
233310_at	1.84e-04	3.32e-06	-4.81	4.17881	-1.51e-01
1557302_at	1.84e-04	3.32e-06	4.81	4.1772	1.06	ZNF585B	zinc finger protein 585B
223634_at	1.85e-04	3.34e-06	-4.81	4.17231	-6.00e-02	RASD2	RASD family member 2
218626_at	1.85e-04	3.35e-06	4.81	4.17054	8.15e-01	EIF4ENIF1	eukaryotic translation initiation factor 4E nuclear import factor 1
224372_at	1.87e-04	3.39e-06	4.81	4.15789	4.12e-01	ND4	NADH dehydrogenase, subunit 4 (complex I)
1555319_at	1.90e-04	3.45e-06	-4.80	4.1424	-4.10e-01	STAB1	stabilin 1
222893_s_at	1.90e-04	3.46e-06	4.80	4.14034	9.00e-01	RPAP2	RNA polymerase II associated protein 2
1559522_at	1.90e-04	3.46e-06	-4.80	4.13958	-3.75e-01	LOC100505918	uncharacterized LOC100505918
1555222_a_at	1.91e-04	3.49e-06	-4.80	4.13241	-8.39e-02	LOC101927122	uncharacterized LOC101927122
200841_s_at	1.91e-04	3.49e-06	4.80	4.13208	1.94	EPRS	glutamyl-prolyl-tRNA synthetase
217322_x_at	1.93e-04	3.52e-06	-4.80	4.12416	-7.90e-01
214316_x_at	1.95e-04	3.55e-06	-4.80	4.11506	-1.44
1561423_at	1.96e-04	3.59e-06	-4.79	4.10548	-5.34e-01	LINC00535	long intergenic non-protein coding RNA 535
212901_s_at	1.98e-04	3.62e-06	-4.79	4.09584	-1.34	CSTF2T	cleavage stimulation factor subunit 2, tau variant
222912_at	1.98e-04	3.63e-06	4.79	4.09436	1.00	ARRB1	arrestin beta 1
207316_at	1.98e-04	3.63e-06	-4.79	4.09401	-1.78	HAS1	hyaluronan synthase 1
229360_at	1.98e-04	3.64e-06	4.79	4.09164	1.48	ZNF280B	zinc finger protein 280B
202513_s_at	1.99e-04	3.66e-06	4.79	4.08674	5.97e-01	PPP2R5D	protein phosphatase 2 regulatory subunit B'delta
204524_at	2.00e-04	3.67e-06	4.79	4.08309	8.61e-01	LOC101060747///PDPK1	3-phosphoinositide-dependent protein kinase 1-like///3-phosphoinositide dependent protein kinase 1
1554128_at	2.00e-04	3.69e-06	-4.79	4.08005	-5.50e-01	ADIG	adipogenin
223173_at	2.01e-04	3.69e-06	4.79	4.07766	1.18	SPNS1	sphingolipid transporter 1 (putative)
202568_s_at	2.01e-04	3.71e-06	4.79	4.07462	5.91e-01	MARK3	microtubule affinity regulating kinase 3
235109_at	2.01e-04	3.71e-06	4.79	4.07345	9.74e-01	ZBED3	zinc finger BED-type containing 3
212750_at	2.02e-04	3.72e-06	-4.79	4.0701	-1.73	PPP1R16B	protein phosphatase 1 regulatory subunit 16B
211982_x_at	2.02e-04	3.73e-06	4.78	4.06762	6.02e-01	XPO6	exportin 6
203723_at	2.02e-04	3.74e-06	4.78	4.06569	1.08	ITPKB	inositol-trisphosphate 3-kinase B
212034_s_at	2.03e-04	3.76e-06	4.78	4.06101	6.74e-01	EXOC7	exocyst complex component 7
222127_s_at	2.05e-04	3.79e-06	4.78	4.05264	6.31e-01	EXOC1	exocyst complex component 1
1568812_at	2.05e-04	3.80e-06	-4.78	4.05201	-1.75e-01	LOC100507140	uncharacterized LOC100507140
226738_at	2.06e-04	3.83e-06	4.78	4.04467	6.97e-01	WDR81	WD repeat domain 81
1563607_x_at	2.06e-04	3.83e-06	-4.78	4.04398	-1.97e-01	LOC286359	uncharacterized LOC286359
224039_at	2.07e-04	3.86e-06	-4.78	4.03774	-2.41e-01	FAM186B	family with sequence similarity 186 member B
224270_at	2.08e-04	3.87e-06	-4.78	4.03351	-6.17e-02	OCR1	ovarian cancer-related protein 1
202775_s_at	2.08e-04	3.89e-06	4.78	4.02971	7.68e-01	SFSWAP	splicing factor SWAP homolog
230526_at	2.08e-04	3.89e-06	4.78	4.02858	1.04	TNRC6C-AS1	TNRC6C antisense RNA 1
208998_at	2.09e-04	3.91e-06	4.77	4.02342	1.32	UCP2	uncoupling protein 2
1555998_at	2.13e-04	3.99e-06	-4.77	4.00662	-4.02e-01	ATP5H	ATP synthase, H+ transporting, mitochondrial Fo complex subunit D
1556064_at	2.14e-04	4.00e-06	4.77	4.00231	1.63	LOC284926	uncharacterized LOC284926
1558527_at	2.15e-04	4.03e-06	4.77	3.99548	1.05	PAXIP1-AS2	PAXIP1 antisense RNA 2
207526_s_at	2.17e-04	4.09e-06	-4.76	3.98333	-4.35e-01	IL1RL1	interleukin 1 receptor like 1
213190_at	2.17e-04	4.09e-06	4.76	3.98332	9.86e-01	COG7	component of oligomeric golgi complex 7
222409_at	2.18e-04	4.10e-06	4.76	3.97905	1.17	CORO1C	coronin 1C
1557680_at	2.22e-04	4.17e-06	-4.76	3.9643	-2.71e-01	SAMD15	sterile alpha motif domain containing 15
223256_at	2.22e-04	4.18e-06	4.76	3.96212	7.97e-01	G2E3	G2/M-phase specific E3 ubiquitin protein ligase
1556451_at	2.22e-04	4.18e-06	-4.76	3.96159	-2.17
201002_s_at	2.22e-04	4.18e-06	4.76	3.96131	9.75e-01	TMEM189-UBE2V1///TMEM189///UBE2V2///UBE2V1	TMEM189-UBE2V1 readthrough///transmembrane protein 189///ubiquitin conjugating enzyme E2 V2///ubiquitin conjugating enzyme E2 V1
222270_at	2.22e-04	4.19e-06	-4.76	3.95913	-1.44	PPP4R3B	protein phosphatase 4 regulatory subunit 3B
205679_x_at	2.22e-04	4.19e-06	-4.76	3.95892	-3.13e-01	ACAN	aggrecan
204669_s_at	2.22e-04	4.20e-06	4.76	3.95825	9.58e-01	RNF24	ring finger protein 24
38710_at	2.23e-04	4.22e-06	4.76	3.95197	9.58e-01	LOC101927673///OTUB1	uncharacterized LOC101927673///OTU deubiquitinase, ubiquitin aldehyde binding 1
33579_i_at	2.23e-04	4.23e-06	-4.76	3.95046	-6.05e-02	GALR3	galanin receptor 3
201885_s_at	2.23e-04	4.23e-06	4.76	3.95026	6.94e-01	CYB5R3	cytochrome b5 reductase 3
222326_at	2.23e-04	4.24e-06	-4.76	3.94731	-2.43
1558208_at	2.23e-04	4.25e-06	-4.76	3.94693	-5.99e-01	TARDBP	TAR DNA binding protein
1554382_at	2.23e-04	4.25e-06	-4.76	3.94593	-1.85e-01	LINC00656	long intergenic non-protein coding RNA 656
1557628_s_at	2.23e-04	4.25e-06	-4.75	3.94527	-5.03e-02	LOC283745	uncharacterized LOC283745
219777_at	2.23e-04	4.26e-06	4.75	3.94306	2.11	GIMAP6	GTPase, IMAP family member 6
242373_at	2.23e-04	4.27e-06	-4.75	3.94265	-3.36e-01
227921_at	2.24e-04	4.28e-06	4.75	3.93865	1.64	LOC105379499///FLJ45482	uncharacterized LOC105379499///uncharacterized LOC645566
1553508_at	2.24e-04	4.29e-06	-4.75	3.93732	-1.88e-01	MDS2	myelodysplastic syndrome 2 translocation associated
220588_at	2.24e-04	4.30e-06	-4.75	3.93548	-6.69e-01	BCAS4	breast carcinoma amplified sequence 4
210476_s_at	2.25e-04	4.31e-06	-4.75	3.93409	-2.07e-01	PRLR	prolactin receptor
203147_s_at	2.25e-04	4.31e-06	4.75	3.93215	1.26	TRIM14	tripartite motif containing 14
242672_at	2.26e-04	4.35e-06	-4.75	3.92431	-1.67
221110_x_at	2.26e-04	4.35e-06	-4.75	3.92354	-2.16e-01	PDE11A	phosphodiesterase 11A
233606_at	2.27e-04	4.36e-06	-4.75	3.92237	-3.44e-02
219717_at	2.28e-04	4.40e-06	4.75	3.91432	1.10	DCAF16	DDB1 and CUL4 associated factor 16
200742_s_at	2.28e-04	4.40e-06	4.75	3.91271	1.82	TPP1	tripeptidyl peptidase 1
212822_at	2.29e-04	4.42e-06	-4.75	3.90908	-5.59e-01	HEG1	heart development protein with EGF like domains 1
241669_x_at	2.29e-04	4.43e-06	-4.75	3.90768	-9.20e-01	PRKD2	protein kinase D2
213450_s_at	2.29e-04	4.44e-06	-4.75	3.90556	-5.26e-01	ICOSLG	inducible T-cell costimulator ligand
213472_at	2.29e-04	4.44e-06	-4.75	3.90535	-1.48	HNRNPH1	heterogeneous nuclear ribonucleoprotein H1 (H)
221777_at	2.29e-04	4.44e-06	4.74	3.90457	1.46	RITA1	RBPJ interacting and tubulin associated 1
224513_s_at	2.31e-04	4.49e-06	4.74	3.8956	8.84e-01	UBQLN4	ubiquilin 4
215745_at	2.33e-04	4.52e-06	-4.74	3.88876	-2.94e-01
203652_at	2.33e-04	4.52e-06	4.74	3.88857	9.82e-01	MAP3K11	mitogen-activated protein kinase kinase kinase 11
243587_x_at	2.35e-04	4.57e-06	4.74	3.87866	1.43
203635_at	2.35e-04	4.57e-06	4.74	3.87803	7.05e-01	DSCR3	DSCR3 arrestin fold containing
218048_at	2.35e-04	4.59e-06	4.74	3.87467	6.81e-01	COMMD3	COMM domain containing 3
202054_s_at	2.35e-04	4.59e-06	4.74	3.87322	1.15	ALDH3A2	aldehyde dehydrogenase 3 family member A2
217097_s_at	2.35e-04	4.59e-06	-4.74	3.87316	-1.62e-01	PHTF2	putative homeodomain transcription factor 2
222593_s_at	2.35e-04	4.60e-06	4.74	3.87263	8.75e-01	SPATS2	spermatogenesis associated serine rich 2
229322_at	2.36e-04	4.61e-06	4.74	3.87065	9.18e-01	PPP2R5E	protein phosphatase 2 regulatory subunit B'epsilon
207267_s_at	2.39e-04	4.69e-06	-4.73	3.85458	-1.78e-01	RIPPLY3	ripply transcriptional repressor 3
203790_s_at	2.40e-04	4.69e-06	4.73	3.85321	1.38	RIDA	reactive intermediate imine deaminase A homolog
202875_s_at	2.42e-04	4.75e-06	4.73	3.84224	1.16	PBX2	PBX homeobox 2
1555130_at	2.42e-04	4.76e-06	-4.73	3.84015	-1.89e-01	PER3	period circadian clock 3
221524_s_at	2.44e-04	4.80e-06	4.73	3.83171	1.11	RRAGD	Ras related GTP binding D
203482_at	2.47e-04	4.87e-06	4.72	3.81917	1.15	SLF2	SMC5-SMC6 complex localization factor 2
202507_s_at	2.48e-04	4.87e-06	-4.72	3.81762	-2.64e-01	SNAP25	synaptosome associated protein 25
218628_at	2.49e-04	4.91e-06	4.72	3.81089	8.30e-01	CCDC53	coiled-coil domain containing 53
241354_at	2.49e-04	4.91e-06	-4.72	3.81079	-4.75e-01	ASMTL-AS1	ASMTL antisense RNA 1
220925_at	2.49e-04	4.91e-06	4.72	3.80982	7.33e-01	NAA35	N(alpha)-acetyltransferase 35, NatC auxiliary subunit
1552510_at	2.51e-04	4.96e-06	-4.72	3.80074	-1.37e-01	SLC34A3	solute carrier family 34 member 3
210648_x_at	2.52e-04	4.98e-06	4.72	3.79762	4.76e-01	SNX3	sorting nexin 3
234571_at	2.52e-04	4.98e-06	-4.72	3.79669	-3.20e-01
200749_at	2.56e-04	5.06e-06	-4.71	3.78198	-6.01e-01	RAN	RAN, member RAS oncogene family
216360_x_at	2.57e-04	5.09e-06	-4.71	3.77656	-3.94e-01	RRP12	ribosomal RNA processing 12 homolog
203985_at	2.58e-04	5.11e-06	4.71	3.77267	6.60e-01	ZNF212	zinc finger protein 212
240696_at	2.58e-04	5.12e-06	-4.71	3.7709	-1.19e-01
201997_s_at	2.58e-04	5.13e-06	4.71	3.76986	6.59e-01	SPEN	spen family transcriptional repressor
1558621_at	2.60e-04	5.17e-06	-4.71	3.76196	-1.50	CABLES1	Cdk5 and Abl enzyme substrate 1
218151_x_at	2.61e-04	5.21e-06	4.71	3.75576	8.03e-01	SLC52A2	solute carrier family 52 member 2
215903_s_at	2.62e-04	5.22e-06	4.71	3.75279	6.83e-01	MAST2	microtubule associated serine/threonine kinase 2
1567913_at	2.65e-04	5.29e-06	-4.70	3.74084	-7.36e-01
212040_at	2.65e-04	5.30e-06	4.70	3.73958	1.17	TGOLN2	trans-golgi network protein 2
244242_at	2.65e-04	5.30e-06	-4.70	3.73906	-4.27e-01	LOC101929761	uncharacterized LOC101929761
238479_at	2.68e-04	5.35e-06	-4.70	3.72924	-9.41e-01	DCUN1D5	defective in cullin neddylation 1 domain containing 5
202470_s_at	2.70e-04	5.41e-06	4.70	3.71906	1.27	CPSF6	cleavage and polyadenylation specific factor 6
236316_at	2.71e-04	5.43e-06	-4.70	3.71656	-1.60	FAM3C	family with sequence similarity 3 member C
230499_at	2.75e-04	5.51e-06	-4.70	3.70174	-1.92	BIRC3	baculoviral IAP repeat containing 3
234207_at	2.80e-04	5.62e-06	-4.69	3.68337	-2.42e-01
237195_at	2.81e-04	5.64e-06	-4.69	3.68041	-1.21
212152_x_at	2.81e-04	5.67e-06	4.69	3.67622	1.30	ARID1A	AT-rich interaction domain 1A
244021_at	2.81e-04	5.67e-06	-4.69	3.67607	-8.07e-01
228420_at	2.90e-04	5.85e-06	4.68	3.6464	8.48e-01	PDCD2	programmed cell death 2
230748_at	2.90e-04	5.86e-06	-4.68	3.64483	-1.62	SLC16A6	solute carrier family 16 member 6
213846_at	2.91e-04	5.87e-06	4.68	3.6436	1.67	COX7C	cytochrome c oxidase subunit 7C
209130_at	2.91e-04	5.88e-06	4.68	3.6408	8.15e-01	SNAP23	synaptosome associated protein 23
226668_at	2.93e-04	5.92e-06	4.68	3.63526	6.68e-01	WDSUB1	WD repeat, sterile alpha motif and U-box domain containing 1
1563114_at	2.93e-04	5.93e-06	-4.68	3.63415	-4.81e-02	RNF17	ring finger protein 17
1559692_at	2.95e-04	5.99e-06	-4.68	3.62463	-1.35e-01
227880_s_at	2.95e-04	5.99e-06	4.68	3.62447	1.34	TMEM185A	transmembrane protein 185A
216444_at	2.95e-04	6.00e-06	-4.68	3.62284	-4.93e-02
219680_at	2.97e-04	6.05e-06	4.67	3.6149	7.66e-01	NLRX1	NLR family member X1
1558394_s_at	2.97e-04	6.05e-06	-4.67	3.61465	-5.70e-02	KRT7	keratin 7
202885_s_at	2.97e-04	6.05e-06	-4.67	3.61426	-2.03e-01	PPP2R1B	protein phosphatase 2 scaffold subunit Abeta
1556037_s_at	3.00e-04	6.11e-06	-4.67	3.6049	-2.11	HHIP	hedgehog interacting protein
207887_s_at	3.01e-04	6.14e-06	-4.67	3.60018	-4.49e-02	CALCR	calcitonin receptor
219194_at	3.01e-04	6.15e-06	-4.67	3.59921	-2.87e-01	SEMA4G	semaphorin 4G
204178_s_at	3.01e-04	6.15e-06	4.67	3.59885	1.19	RBM14	RNA binding motif protein 14
1563298_at	3.01e-04	6.16e-06	-4.67	3.5972	-2.45e-01	LOC101927331	uncharacterized LOC101927331
232435_at	3.02e-04	6.18e-06	-4.67	3.59459	-3.74e-01	ALG13	ALG13, UDP-N-acetylglucosaminyltransferase subunit
205291_at	3.02e-04	6.18e-06	-4.67	3.59398	-1.12	IL2RB	interleukin 2 receptor subunit beta
1560153_at	3.04e-04	6.23e-06	-4.67	3.58691	-5.45e-02	FRAS1	Fraser extracellular matrix complex subunit 1
1563485_at	3.04e-04	6.24e-06	-4.67	3.5859	-2.62e-01
1565662_at	3.04e-04	6.25e-06	-4.67	3.58392	-6.50e-01
201536_at	3.06e-04	6.29e-06	4.66	3.57758	1.16	DUSP3	dual specificity phosphatase 3
205356_at	3.08e-04	6.34e-06	4.66	3.57117	9.49e-01	USP13	ubiquitin specific peptidase 13 (isopeptidase T-3)
1556404_a_at	3.08e-04	6.34e-06	-4.66	3.57086	-2.05e-01	ZNRF2P1	zinc and ring finger 2 pseudogene 1
228315_at	3.08e-04	6.34e-06	4.66	3.57041	1.61	ZMAT3	zinc finger matrin-type 3
218176_at	3.09e-04	6.37e-06	4.66	3.56621	8.13e-01	MAGEF1	MAGE family member F1
202809_s_at	3.10e-04	6.41e-06	4.66	3.56078	1.03	INTS3	integrator complex subunit 3
202717_s_at	3.12e-04	6.44e-06	4.66	3.55592	7.14e-01	CDC16	cell division cycle 16
1556117_at	3.12e-04	6.45e-06	-4.66	3554	-2.45e-01	LINC01260	long intergenic non-protein coding RNA 1260
200049_at	3.17e-04	6.56e-06	4.65	3.53894	1.12	KAT7	lysine acetyltransferase 7
209930_s_at	3.17e-04	6.57e-06	4.65	3.53787	1.42	NFE2	nuclear factor, erythroid 2
243072_at	3.19e-04	6.61e-06	-4.65	3.5318	-9.08e-01
201591_s_at	3.20e-04	6.64e-06	4.65	3.52786	8.06e-01	NISCH	nischarin
229248_at	3.20e-04	6.65e-06	-4.65	3.52629	-5.46e-01	UCHL5	ubiquitin C-terminal hydrolase L5
237088_at	3.20e-04	6.65e-06	-4.65	3.52572	-7.78e-02	LINC00244	long intergenic non-protein coding RNA 244
238472_at	3.20e-04	6.66e-06	4.65	3.52524	1.04	FBXO9	F-box protein 9
210953_at	3.22e-04	6.70e-06	-4.65	3.51844	-4.25e-01	TSC22D2	TSC22 domain family member 2
203965_at	3.22e-04	6.71e-06	4.65	3.5173	1.14	USP20	ubiquitin specific peptidase 20
241246_at	3.22e-04	6.71e-06	-4.65	3.51689	-4.04e-01
228958_at	3.24e-04	6.78e-06	-4.65	3.50847	-4.27e-01	ZNF19	zinc finger protein 19
216516_at	3.25e-04	6.80e-06	-4.65	3.50469	-4.28e-01
208954_s_at	3.25e-04	6.80e-06	4.65	3.50465	7.88e-01	LARP4B	La ribonucleoprotein domain family member 4B
209647_s_at	3.25e-04	6.81e-06	4.65	3.50381	1.11	SOCS5	suppressor of cytokine signaling 5
214775_at	3.26e-04	6.84e-06	-4.65	3.4997	-2.80e-01	N4BP3	NEDD4 binding protein 3
235291_s_at	3.28e-04	6.88e-06	4.64	3.49438	1.36	FLJ32255	uncharacterized LOC643977
209574_s_at	3.28e-04	6.89e-06	-4.64	3.49296	-1.60	LDLRAD4	low density lipoprotein receptor class A domain containing 4
204404_at	3.28e-04	6.89e-06	-4.64	3.49263	-1.02	SLC12A2	solute carrier family 12 member 2
227446_s_at	3.29e-04	6.92e-06	4.64	3.48863	1.01	DHRS4-AS1	DHRS4 antisense RNA 1
204140_at	3.29e-04	6.92e-06	-4.64	3.48862	-1.01	TPST1	tyrosylprotein sulfotransferase 1
214377_s_at	3.31e-04	6.97e-06	-4.64	3.48158	-2.59e-01	CTRL	chymotrypsin like
213221_s_at	3.31e-04	6.99e-06	-4.64	3.47915	-7.94e-01	SIK2	salt inducible kinase 2
232497_at	3.33e-04	7.03e-06	-4.64	3.47375	-4.39e-01	ZNF3	zinc finger protein 3
221647_s_at	3.34e-04	7.05e-06	4.64	3.47124	6.35e-01	MIR6743///RIC8A	microRNA 6743///RIC8 guanine nucleotide exchange factor A
218015_s_at	3.34e-04	7.06e-06	-4.64	3.46999	-1.37e-01	WRNIP1	Werner helicase interacting protein 1
201919_at	3.34e-04	7.07e-06	4.64	3.46842	6.56e-01	SLC25A36	solute carrier family 25 member 36
203469_s_at	3.38e-04	7.15e-06	4.63	3.45818	7.10e-01	CDK10	cyclin dependent kinase 10
221663_x_at	3.38e-04	7.17e-06	-4.63	3.45483	-4.57e-01	HRH3	histamine receptor H3
208584_at	3.38e-04	7.18e-06	-4.63	3.45415	-1.53e-01	SNCG	synuclein gamma
223608_at	3.38e-04	7.19e-06	-4.63	3.45306	-1.64	EFCAB2	EF-hand calcium binding domain 2
1563728_at	3.40e-04	7.23e-06	-4.63	3.44709	-9.71e-02	LINC00032	long intergenic non-protein coding RNA 32
217111_at	3.40e-04	7.24e-06	-4.63	3.44594	-3.56e-01	AMACR	alpha-methylacyl-CoA racemase
206297_at	3.41e-04	7.25e-06	-4.63	3.44454	-2.68e-01	CTRC	chymotrypsin C
221119_at	3.41e-04	7.26e-06	-4.63	3.44374	-6.73e-02	ARHGEF38	Rho guanine nucleotide exchange factor 38
240010_at	3.43e-04	7.32e-06	-4.63	3.43564	-4.72e-02
226102_at	3.46e-04	7.38e-06	4.63	3.42888	9.46e-01	ZKSCAN8	zinc finger with KRAB and SCAN domains 8
220371_s_at	3.46e-04	7.38e-06	4.63	3.42775	7.75e-01	SLC12A9	solute carrier family 12 member 9
1559174_at	3.47e-04	7.41e-06	-4.63	3.42449	-7.10e-01	RAB6A	RAB6A, member RAS oncogene family
221745_at	3.47e-04	7.42e-06	4.63	3.42271	1.68	DCAF7	DDB1 and CUL4 associated factor 7
216477_at	3.47e-04	7.43e-06	-4.63	3.42137	-2.27e-01
210730_s_at	3.48e-04	7.45e-06	-4.63	3.41895	-6.17e-02	NPY2R	neuropeptide Y receptor Y2
1569961_at	3.51e-04	7.52e-06	-4.62	3.41059	-3.01e-01	LOC101928844	uncharacterized LOC101928844
64432_at	3.53e-04	7.59e-06	4.62	3.40259	9.04e-01	MAPKAPK5-AS1	MAPKAPK5 antisense RNA 1
214234_s_at	3.53e-04	7.60e-06	-4.62	3.40121	-3.11e-01	CYP3A5	cytochrome P450 family 3 subfamily A member 5
231705_at	3.54e-04	7.61e-06	-4.62	3.3996	-1.05e-01	RIDA	reactive intermediate imine deaminase A homolog
220206_at	3.54e-04	7.61e-06	4.62	3.39932	1.02	ZMYM1	zinc finger MYM-type containing 1
218109_s_at	3.57e-04	7.69e-06	4.62	3.39028	8.34e-01	MFSD1	major facilitator superfamily domain containing 1
226416_at	3.58e-04	7.72e-06	4.62	3.38648	7.55e-01	ERI1	exoribonuclease 1
228515_at	3.61e-04	7.79e-06	4.61	3.37779	8.92e-01	LOC90784///POLR1A	uncharacterized LOC90784///RNA polymerase I subunit A
200625_s_at	3.61e-04	7.80e-06	4.61	3.37667	6.57e-01	CAP1	adenylate cyclase associated protein 1
216251_s_at	3.62e-04	7.83e-06	4.61	3.3722	1.06	TTLL12	tubulin tyrosine ligase like 12
226341_at	3.63e-04	7.85e-06	-4.61	3.36994	-1.22	OTUD6B-AS1	OTUD6B antisense RNA 1 (head to head)
208558_at	3.63e-04	7.85e-06	-4.61	3.36988	-3.30e-01	OR10H1	olfactory receptor family 10 subfamily H member 1
215645_at	3.63e-04	7.88e-06	-4.61	3367	-5.85e-01	FLCN	folliculin
219677_at	3.63e-04	7.88e-06	-4.61	3.36653	-5.17e-01	SPSB1	splA/ryanodine receptor domain and SOCS box containing 1
217072_at	3.63e-04	7.89e-06	-4.61	3.36608	-1.78e-01	CD300A	CD300a molecule
214482_at	3.63e-04	7.89e-06	4.61	3.36592	1.01	ZBTB25	zinc finger and BTB domain containing 25
209875_s_at	3.63e-04	7.89e-06	-4.61	3.36517	-2.06	SPP1	secreted phosphoprotein 1
240943_at	3.63e-04	7.91e-06	-4.61	3.36335	-5.00e-01
235292_at	3.63e-04	7.91e-06	4.61	3.36322	1.26	FLJ32255	uncharacterized LOC643977
229986_at	3.63e-04	7.92e-06	4.61	3.36242	9.35e-01	ZNF717	zinc finger protein 717
226497_s_at	3.65e-04	7.95e-06	-4.61	3.35805	-1.22	FLT1	fms related tyrosine kinase 1
1555790_a_at	3.65e-04	7.96e-06	4.61	3.3569	8.21e-01	TMEM192///ZNF320	transmembrane protein 192///zinc finger protein 320
202220_at	3.67e-04	8.02e-06	4.61	3.35016	7.77e-01	KIAA0907	KIAA0907
234123_at	3.68e-04	8.05e-06	-4.61	3.34738	-6.01e-02
207094_at	3.69e-04	8.07e-06	-4.61	3.34475	-3.81e-01	CXCR1	C-X-C motif chemokine receptor 1
212872_s_at	3.73e-04	8.17e-06	4.60	3.33247	1.05	MED20	mediator complex subunit 20
231951_at	3.73e-04	8.18e-06	-4.60	3.33129	-8.65e-01	GNAO1	G protein subunit alpha o1
221848_at	3.75e-04	8.23e-06	4.60	3.32588	1.03	ZGPAT	zinc finger CCCH-type and G-patch domain containing
229718_at	3.75e-04	8.24e-06	-4.60	3.32458	-1.10	N4BP2L1	NEDD4 binding protein 2 like 1
215113_s_at	3.77e-04	8.29e-06	4.60	3.31894	1.12	SENP3-EIF4A1///SENP3	SENP3-EIF4A1 readthrough (NMD candidate)///SUMO1/sentrin/SMT3 specific peptidase 3
209851_at	3.77e-04	8.30e-06	-4.60	3.3177	-5.21e-01	ZC3H13	zinc finger CCCH-type containing 13
36545_s_at	3.78e-04	8.33e-06	4.60	3.31519	1.16	SFI1	SFI1 centrin binding protein
208030_s_at	3.78e-04	8.33e-06	4.60	3.31479	4.87e-01	ADD1	adducin 1
226509_at	3.80e-04	8.38e-06	4.60	3.3094	8.84e-01	ZNF641	zinc finger protein 641
1554583_a_at	3.81e-04	8.41e-06	-4.60	3.30559	-1.67e-01	ETFBKMT	electron transfer flavoprotein beta subunit lysine methyltransferase
225721_at	3.84e-04	8.48e-06	-4.59	3.29829	-2.80e-01	SYNPO2	synaptopodin 2
221741_s_at	3.84e-04	8.50e-06	4.59	3.29624	8.27e-01	YTHDF1	YTH N6-methyladenosine RNA binding protein 1
32042_at	3.84e-04	8.50e-06	4.59	3.29613	8.81e-01	ENOX2	ecto-NOX disulfide-thiol exchanger 2
1563639_a_at	3.84e-04	8.51e-06	-4.59	3.29508	-1.27e-01	FHAD1	forkhead associated phosphopeptide binding domain 1
207157_s_at	3.84e-04	8.51e-06	4.59	3.29483	6.53e-01	GNG5	G protein subunit gamma 5
213090_s_at	3.84e-04	8.51e-06	4.59	3.29482	8.03e-01	TAF4	TATA-box binding protein associated factor 4
202374_s_at	3.86e-04	8.57e-06	4.59	3.28811	1.24	RAB3GAP2///AURKAPS1	RAB3 GTPase activating non-catalytic protein subunit 2///aurora kinase A pseudogene 1
212665_at	3.86e-04	8.58e-06	-4.59	3.28667	-1.40	TIPARP	TCDD inducible poly(ADP-ribose) polymerase
221813_at	3.86e-04	8.59e-06	4.59	3.28636	5.37e-01	FBXO42	F-box protein 42
1555180_at	3.87e-04	8.62e-06	-4.59	3.28247	-3.11e-01	LOC100132686	uncharacterized LOC100132686
206583_at	3.89e-04	8.66e-06	4.59	3.27834	6.80e-01	KRBOX4	KRAB box domain containing 4
1561214_at	3.89e-04	8.67e-06	-4.59	3.27724	-9.54e-02
223031_s_at	3.89e-04	8.69e-06	4.59	3.27505	6.11e-01	TRAF7	TNF receptor associated factor 7
213803_at	3.89e-04	8.69e-06	4.59	3.27498	6.51e-01	KPNB1	karyopherin subunit beta 1
233949_s_at	3.92e-04	8.76e-06	-4.59	3.26785	-2.38e-01	MYH7B	myosin heavy chain 7B
57163_at	3.92e-04	8.77e-06	4.59	3.26678	7.64e-01	MIR6734///ELOVL1	microRNA 6734///ELOVL fatty acid elongase 1
220542_s_at	3.92e-04	8.77e-06	-4.59	3.26606	-1.43e-01	BPIFA1	BPI fold containing family A member 1
239123_at	3.94e-04	8.83e-06	-4.59	3.26017	-1.11	TSC22D1	TSC22 domain family member 1
228282_at	3.96e-04	8.88e-06	4.58	3.25512	1.59	MFSD8	major facilitator superfamily domain containing 8
226849_at	3.99e-04	8.96e-06	4.58	3.24649	1.11	DENND1A	DENN domain containing 1A
213322_at	4.02e-04	9.03e-06	4.58	3.23916	7.07e-01	OARD1	O-acyl-ADP-ribose deacylase 1
202136_at	4.04e-04	9.07e-06	4.58	3.23484	5.79e-01	ZMYND11	zinc finger MYND-type containing 11
216834_at	4.04e-04	9.10e-06	-4.58	3.23196	-2.34	RGS1	regulator of G-protein signaling 1
210694_s_at	4.04e-04	9.11e-06	4.58	3.23095	1.76	MID1	midline 1
239564_at	4.04e-04	9.12e-06	-4.58	3.23037	-3.13e-01	LOC100128198	uncharacterized LOC100128198
228920_at	4.04e-04	9.12e-06	4.58	3.22985	9.09e-01	ZNF260	zinc finger protein 260
209076_s_at	4.04e-04	9.12e-06	-4.58	3.22985	-7.35e-01	WDR45B	WD repeat domain 45B
218909_at	4.05e-04	9.15e-06	4.58	3.22678	7.18e-01	RPS6KC1	ribosomal protein S6 kinase C1
1570065_at	4.06e-04	9.18e-06	-4.58	3.22418	-4.21e-01	C22orf34	chromosome 22 open reading frame 34
234547_at	4.08e-04	9.23e-06	-4.57	3.21905	-9.23e-02
224703_at	4.08e-04	9.24e-06	4.57	3.21768	1.01	DCAF5	DDB1 and CUL4 associated factor 5
217337_at	4.10e-04	9.30e-06	-4.57	3.21134	-2.70e-01
228010_at	4.11e-04	9.31e-06	-4.57	3.21027	-1.13	PPP2R2C	protein phosphatase 2 regulatory subunit Bgamma
1567285_at	4.12e-04	9.35e-06	-4.57	3.20621	-2.97e-01	OR5L2	olfactory receptor family 5 subfamily L member 2
207708_at	4.15e-04	9.42e-06	-4.57	3.1999	-4.19e-02	ALOXE3	arachidonate lipoxygenase 3
227058_at	4.17e-04	9.49e-06	-4.57	3.19265	-3.87e-01	MEDAG	mesenteric estrogen dependent adipogenesis
221534_at	4.20e-04	9.57e-06	4.57	3.18503	6.97e-01	C11orf68	chromosome 11 open reading frame 68
1569673_at	4.22e-04	9.61e-06	-4.57	3.18112	-1.35e-01
206425_s_at	4.22e-04	9.63e-06	-4.56	3.17864	-3.01e-01	TRPC3	transient receptor potential cation channel subfamily C member 3
211596_s_at	4.22e-04	9.64e-06	-4.56	3.17791	-2.53	LRIG1	leucine rich repeats and immunoglobulin like domains 1
215376_at	4.22e-04	9.64e-06	-4.56	3.17781	-1.41e-01
41577_at	4.22e-04	9.65e-06	-4.56	3.17716	-2.04	PPP1R16B	protein phosphatase 1 regulatory subunit 16B
237718_at	4.22e-04	9.66e-06	-4.56	3.17614	-7.14e-01	EIF4E	eukaryotic translation initiation factor 4E
238739_at	4.22e-04	9.66e-06	-4.56	3.17561	-1.01	IPMK	inositol polyphosphate multikinase
239065_at	4.22e-04	9.66e-06	-4.56	3.17558	-1.31e-01	DNAJC22	DnaJ heat shock protein family (Hsp40) member C22
228243_at	4.22e-04	9.67e-06	4.56	3.17532	1.04
243710_at	4.25e-04	9.76e-06	-4.56	3.16663	-2.80e-01	LOC100506175	uncharacterized LOC100506175
1564886_at	4.26e-04	9.79e-06	-4.56	3.16369	-5.51e-01
228263_at	4.27e-04	9.81e-06	-4.56	3.16151	-1.12	GRASP	general receptor for phosphoinositides 1 associated scaffold protein
204711_at	4.27e-04	9.81e-06	4.56	3.1611	9.07e-01	KIAA0753	KIAA0753
48106_at	4.28e-04	9.84e-06	4.56	3.15857	1.16	SLC48A1	solute carrier family 48 member 1
203244_at	4.28e-04	9.86e-06	4.56	3.15679	6.40e-01	PEX5	peroxisomal biogenesis factor 5
241516_at	4.31e-04	9.92e-06	-4.56	3.15073	-3.63e-01
224879_at	4.31e-04	9.94e-06	4.56	3.14886	9.05e-01	TMEM261	transmembrane protein 261
226862_at	4.32e-04	9.96e-06	4.56	3.14694	5.70e-01	MBD1	methyl-CpG binding domain protein 1
214070_s_at	4.34e-04	1.00e-05	-4.56	3.14179	-1.49e-01	ATP10B	ATPase phospholipid transporting 10B (putative)
233149_at	4.35e-04	1.01e-05	-4.55	3.13782	-3.98e-01	RPS11P6	ribosomal protein S11 pseudogene 6
237689_at	4.35e-04	1.01e-05	-4.55	3.13742	-4.65e-01
216770_at	4.37e-04	1.01e-05	-4.55	3.13313	-1.96e-01
205171_at	4.39e-04	1.02e-05	4.55	3.12682	9.18e-01	PTPN4	protein tyrosine phosphatase, non-receptor type 4
207536_s_at	4.40e-04	1.02e-05	-4.55	3.12481	-3.97e-01	TNFRSF9	TNF receptor superfamily member 9
1558113_at	4.40e-04	1.02e-05	-4.55	3.1237	-1.38e-01	FAM78B	family with sequence similarity 78 member B
208445_s_at	4.41e-04	1.03e-05	4.55	3.12034	9.76e-01	BAZ1B	bromodomain adjacent to zinc finger domain 1B
234834_at	4.41e-04	1.03e-05	-4.55	3.12028	-2.63e-02
1563082_at	4.42e-04	1.03e-05	-4.55	3.11718	-1.62e-01	LINC00486	long intergenic non-protein coding RNA 486
1559763_at	4.42e-04	1.03e-05	-4.55	3.11651	-3.25e-01	ZC3H12C	zinc finger CCCH-type containing 12C
225139_at	4.42e-04	1.03e-05	4.55	3.11596	6.15e-01	NFATC3	nuclear factor of activated T-cells 3
243662_at	4.42e-04	1.03e-05	-4.55	3.11536	-5.21e-01	ZC3H10	zinc finger CCCH-type containing 10
232270_at	4.42e-04	1.03e-05	-4.55	3.11335	-6.39e-01	C9orf3	chromosome 9 open reading frame 3
239576_at	4.42e-04	1.03e-05	-4.55	3.11317	-4.53e-01	MTUS1	microtubule associated tumor suppressor 1
1570057_x_at	4.42e-04	1.03e-05	-4.55	3.11204	-8.38e-02
214712_at	4.42e-04	1.03e-05	-4.55	3.11163	-6.96e-01	SNX29P2	sorting nexin 29 pseudogene 2
215031_x_at	4.44e-04	1.04e-05	4.55	3.10652	6.62e-01	RNF126	ring finger protein 126
209593_s_at	4.48e-04	1.05e-05	4.54	3.09884	7.01e-01	TOR1B	torsin family 1 member B
1552863_a_at	4.50e-04	1.05e-05	-4.54	3.09433	-2.92e-01	CACNG6	calcium voltage-gated channel auxiliary subunit gamma 6
204882_at	4.50e-04	1.06e-05	4.54	3.09296	1.24	ARHGAP25	Rho GTPase activating protein 25
1563009_at	4.50e-04	1.06e-05	-4.54	3.09143	-3.35e-01	LOC284930	uncharacterized LOC284930
217028_at	4.50e-04	1.06e-05	-4.54	3.09141	-1.48	CXCR4	C-X-C motif chemokine receptor 4
231605_at	4.54e-04	1.07e-05	-4.54	3.08302	-4.79e-01
232407_at	4.55e-04	1.07e-05	-4.54	3.07941	-3.29e-01	MUC17	mucin 17, cell surface associated
1560628_at	4.56e-04	1.07e-05	-4.54	3.07749	-2.39e-01	LOC105369167	uncharacterized LOC105369167
214837_at	4.56e-04	1.08e-05	-4.54	3.07551	-1.43e-01	ALB	albumin
1562934_at	4.56e-04	1.08e-05	-4.54	3.07467	-1.15e-01	LOC101927460	uncharacterized LOC101927460
210392_x_at	4.57e-04	1.08e-05	-4.54	3.07301	-1.99e-01	NR6A1	nuclear receptor subfamily 6 group A member 1
1567359_at	4.59e-04	1.08e-05	-4.54	3.06851	-5.39e-02	BDNF-AS	BDNF antisense RNA
225313_at	4.61e-04	1.09e-05	4.54	3.06308	1.08	FAM217B	family with sequence similarity 217 member B
222798_at	4.62e-04	1.09e-05	4.53	3.06066	1.06	PTER	phosphotriesterase related
210118_s_at	4.63e-04	1.10e-05	-4.53	3.05743	-1.76	IL1A	interleukin 1 alpha
211761_s_at	4.64e-04	1.10e-05	4.53	3.05541	6.16e-01	CACYBP	calcyclin binding protein
201763_s_at	4.66e-04	1.11e-05	4.53	3.04977	9.62e-01	DAXX	death domain associated protein
219191_s_at	4.69e-04	1.11e-05	4.53	3.04392	1.01	BIN2	bridging integrator 2
201931_at	4.70e-04	1.12e-05	4.53	3.03979	7.45e-01	ETFA	electron transfer flavoprotein alpha subunit
202382_s_at	4.71e-04	1.12e-05	4.53	3.03685	1.88	GNPDA1	glucosamine-6-phosphate deaminase 1
1560059_at	4.72e-04	1.12e-05	-4.53	3.03568	-4.37e-01	VPS37C	VPS37C, ESCRT-I subunit
208233_at	4.72e-04	1.12e-05	-4.53	3.03391	-5.25e-02	PDPN	podoplanin
34471_at	4.73e-04	1.13e-05	-4.53	3.03167	-2.28e-02	MYH8	myosin heavy chain 8
207187_at	4.73e-04	1.13e-05	-4.53	3.0291	-1.75e-01	JAK3	Janus kinase 3
206592_s_at	4.73e-04	1.13e-05	4.53	3.02889	5.74e-01	AP3D1	adaptor related protein complex 3 delta 1 subunit
1565844_at	4.73e-04	1.13e-05	-4.53	3.02846	-9.26e-02	BRPF3	bromodomain and PHD finger containing 3
215041_s_at	4.77e-04	1.14e-05	-4.52	3.02082	-8.40e-02	DOCK9	dedicator of cytokinesis 9
237123_x_at	4.77e-04	1.14e-05	-4.52	3.01914	-5.95e-02	KLHL9	kelch like family member 9
213390_at	4.78e-04	1.14e-05	4.52	3.01732	5.58e-01	ZC3H4	zinc finger CCCH-type containing 4
227334_at	4.78e-04	1.15e-05	4.52	3.01633	9.54e-01	USP54	ubiquitin specific peptidase 54
214462_at	4.85e-04	1.16e-05	-4.52	3.00233	-4.29e-01	SOCS6	suppressor of cytokine signaling 6
225701_at	4.85e-04	1.16e-05	4.52	3.00101	1.27	AKNA	AT-hook transcription factor
218191_s_at	4.89e-04	1.18e-05	4.52	2.99259	7.49e-01	LMBRD1	LMBR1 domain containing 1
215478_at	4.94e-04	1.19e-05	-4.52	2.98238	-2.34e-01	RIMS2	regulating synaptic membrane exocytosis 2
212945_s_at	4.95e-04	1.19e-05	4.51	2.98119	9.56e-01	MGA	MGA, MAX dimerization protein
222061_at	4.98e-04	1.20e-05	-4.51	2.97384	-8.49e-01	CD58	CD58 molecule
240075_at	4.98e-04	1.20e-05	-4.51	2.97317	-1.27e-01	LOC101927417	uncharacterized LOC101927417
212780_at	4.98e-04	1.20e-05	4.51	2.97295	9.34e-01	1	SOS Ras/Rac guanine nucleotide exchange factor 1
226850_at	4.98e-04	1.20e-05	4.51	2.97232	7.83e-01	SUMF1	sulfatase modifying factor 1
1566725_at	4.99e-04	1.21e-05	-4.51	2.96731	-1.42e-01
201779_s_at	4.99e-04	1.21e-05	4.51	2.96703	8.60e-01	RNF13	ring finger protein 13
230036_at	4.99e-04	1.21e-05	4.51	2.96686	1.43	SAMD9L	sterile alpha motif domain containing 9 like
225064_at	4.99e-04	1.21e-05	4.51	2.96638	7.81e-01	RABEP1	rabaptin, RAB GTPase binding effector protein 1
205985_x_at	5.00e-04	1.21e-05	-4.51	2.96491	-8.49e-02	CLCNKB	chloride voltage-gated channel Kb
231845_at	5.04e-04	1.22e-05	4.51	2957	9.07e-01	AARS2	alanyl-tRNA synthetase 2, mitochondrial
206962_x_at	5.04e-04	1.22e-05	-4.51	2.95467	-1.56e-01
241814_at	5.04e-04	1.22e-05	-4.51	2.95444	-3.79e-01
232808_at	5.04e-04	1.22e-05	-4.51	2.95427	-1.47e-01
200774_at	5.04e-04	1.22e-05	4.51	2.95411	5.50e-01	FAM120A	family with sequence similarity 120A
238955_at	5.04e-04	1.23e-05	-4.51	2.95293	-1.13e-01	RFTN2	raftlin family member 2
216863_s_at	5.04e-04	1.23e-05	4.51	2.95128	1.10	MORC2	MORC family CW-type zinc finger 2
219384_s_at	5.05e-04	1.23e-05	4.51	2.94823	6.81e-01	ADAT1	adenosine deaminase, tRNA specific 1
229585_at	5.05e-04	1.23e-05	-4.51	2.94802	-8.26e-02	ADAMTSL1	ADAMTS like 1
212053_at	5.06e-04	1.23e-05	4.51	2.94662	7.57e-01	LOC102724985///PDXDC1	pyridoxal-dependent decarboxylase domain-containing protein 1///pyridoxal dependent decarboxylase domain containing 1
213243_at	5.06e-04	1.24e-05	4.51	2.94578	6.80e-01	VPS13B	vacuolar protein sorting 13 homolog B
201786_s_at	5.09e-04	1.24e-05	4.50	2.93907	5.63e-01	ADAR	adenosine deaminase, RNA specific
217399_s_at	5.13e-04	1.25e-05	-4.50	2.9316	-1.67e-01	FOXO3B///FOXO3	forkhead box O3B pseudogene///forkhead box O3
225440_at	5.13e-04	1.25e-05	4.50	2.93137	1.31	AGPAT3	1-acylglycerol-3-phosphate O-acyltransferase 3
225498_at	5.17e-04	1.27e-05	4.50	2.92294	8.91e-01	CHMP4B	charged multivesicular body protein 4B
243648_at	5.18e-04	1.27e-05	4.50	2.92079	1.68	ZBED6	zinc finger BED-type containing 6
237752_at	5.21e-04	1.28e-05	-4.50	2.91352	-1.03e-01
201925_s_at	5.24e-04	1.29e-05	-4.50	2.90815	-1.26	CD55	CD55 molecule (Cromer blood group)
1562657_a_at	5.24e-04	1.29e-05	-4.50	2.90675	-4.56e-01	C10orf90	chromosome 10 open reading frame 90
209658_at	5.24e-04	1.29e-05	4.50	2.90618	5.40e-01	CDC16	cell division cycle 16
211947_s_at	5.24e-04	1.29e-05	4.50	2906	1.32	PRRC2C	proline rich coiled-coil 2C
219877_at	5.30e-04	1.30e-05	-4.49	2.8948	-1.77e-01	ZMAT4	zinc finger matrin-type 4
202245_at	5.31e-04	1.31e-05	4.49	2.89179	9.21e-01	LSS	lanosterol synthase (2,3-oxidosqualene-lanosterol cyclase)
213417_at	5.31e-04	1.31e-05	-4.49	2.89127	-1.42e-02	TBX2	T-box 2
1561293_at	5.31e-04	1.31e-05	-4.49	2.89009	-1.75e-01
227833_s_at	5.31e-04	1.31e-05	4.49	2.88975	1.05	MBD6	methyl-CpG binding domain protein 6
234735_s_at	5.32e-04	1.32e-05	4.49	2.88704	1.28	USP21	ubiquitin specific peptidase 21
226340_x_at	5.34e-04	1.32e-05	4.49	2.88358	1.14	MIR6859-1///MIR6859-2///LOC101930154///LOC100288778///WASH1///WASH7P///WASH2P///WASH3P	microRNA 6859-1///microRNA 6859-2///WAS protein family homolog 6-like///WAS protein family homolog 1 pseudogene///WAS protein family homolog 1///WAS protein family homolog 7 pseudogene///WAS protein family homolog 2 pseudogene///WAS protein family homolog 3 pseudogene
1566535_at	5.37e-04	1.33e-05	-4.49	2.87803	-3.35e-01
224765_at	5.37e-04	1.33e-05	4.49	2.87507	5.60e-01	MSL1	male specific lethal 1 homolog
215805_at	5.37e-04	1.33e-05	-4.49	2.87495	-1.55e-01
234016_at	5.37e-04	1.33e-05	-4.49	2.87461	-2.27e-01	FAM95A	family with sequence similarity 95 member A
202406_s_at	5.37e-04	1.33e-05	4.49	2.87394	5.84e-01	TIAL1	TIA1 cytotoxic granule-associated RNA binding protein-like 1
231763_at	5.38e-04	1.34e-05	4.49	2.87312	7.53e-01	POLR3A	RNA polymerase III subunit A
235865_at	5.40e-04	1.34e-05	-4.49	2.86731	-1.14e-01	CELF1	CUGBP, Elav-like family member 1
233127_at	5.44e-04	1.35e-05	-4.48	2.85985	-1.52
220094_s_at	5.44e-04	1.35e-05	4.48	2.85932	1.00	MCUR1	mitochondrial calcium uniporter regulator 1
220183_s_at	5.46e-04	1.36e-05	4.48	2.85628	1.31	NUDT6	nudix hydrolase 6
216307_at	5.47e-04	1.36e-05	-4.48	2.85373	-4.53e-02	DGKB	diacylglycerol kinase beta
223033_s_at	5.49e-04	1.37e-05	4.48	2.84924	7.12e-01	SCYL1	SCY1 like pseudokinase 1
1570090_at	5.52e-04	1.38e-05	-4.48	2.84425	-3.90e-02
210740_s_at	5.52e-04	1.38e-05	4.48	2.84351	6.55e-01	ITPK1	inositol-tetrakisphosphate 1-kinase
226087_at	5.56e-04	1.39e-05	4.48	2.83552	7.71e-01	LZIC	leucine zipper and CTNNBIP1 domain containing
215671_at	5.56e-04	1.39e-05	-4.48	2.83454	-1.64	PDE4B	phosphodiesterase 4B
219209_at	5.56e-04	1.39e-05	4.48	2.83405	1.12	IFIH1	interferon induced with helicase C domain 1
208303_s_at	5.57e-04	1.39e-05	-4.48	2.83238	-5.41e-01	CRLF2	cytokine receptor-like factor 2
243609_at	5.57e-04	1.40e-05	-4.48	2.83077	-1.83e-01	CYP3A7-CYP3A51P///CYP3A7	CYP3A7-CYP3A51P readthrough///cytochrome P450 family 3 subfamily A member 7
1555685_at	5.58e-04	1.40e-05	-4.48	2.82884	-1.20e-01	H6PD	hexose-6-phosphate dehydrogenase/glucose 1-dehydrogenase
227327_at	5.59e-04	1.40e-05	4.48	2.82604	9.02e-01	MEGF8	multiple EGF like domains 8
239395_at	5.60e-04	1.41e-05	-4.47	2.82312	-2.20e-01	ARRDC3-AS1	ARRDC3 antisense RNA 1
202970_at	5.60e-04	1.41e-05	-4.47	2.82274	-6.85e-01	DYRK2	dual specificity tyrosine phosphorylation regulated kinase 2
225035_x_at	5.60e-04	1.41e-05	4.47	2.82234	1.22	LOC102723897///MIR6859-1///MIR6859-2///LOC101930154///LOC100288778///WASH1///WASH7P///WASH2P///WASH3P	WAS protein family homolog 2-like///microRNA 6859-1///microRNA 6859-2///WAS protein family homolog 6-like///WAS protein family homolog 1 pseudogene///WAS protein family homolog 1///WAS protein family homolog 7 pseudogene///WAS protein family homolog 2 pseudogene///WAS protein family homolog 3 pseudogene
206211_at	5.61e-04	1.41e-05	-4.47	2.82048	-1.07	SELE	selectin E
219363_s_at	5.64e-04	1.42e-05	4.47	2.81437	7.99e-01	MTERF3	mitochondrial transcription termination factor 3
216979_at	5.64e-04	1.42e-05	-4.47	2.81321	-2.12	NR4A3	nuclear receptor subfamily 4 group A member 3
211203_s_at	5.64e-04	1.42e-05	-4.47	2.81262	-3.56e-02	CNTN1	contactin 1
1568751_at	5.65e-04	1.43e-05	-4.47	2.81003	-2.83e-01	RGS13	regulator of G-protein signaling 13
202037_s_at	5.66e-04	1.43e-05	-4.47	2.80924	-1.52e-01	SFRP1	secreted frizzled related protein 1
234449_at	5.67e-04	1.43e-05	-4.47	2.80668	-2.92e-02
201463_s_at	5.69e-04	1.44e-05	4.47	2.80175	4.23e-01	TALDO1	transaldolase 1
203076_s_at	5.71e-04	1.45e-05	4.47	2.79795	6.57e-01	SMAD2	SMAD family member 2
242747_at	5.71e-04	1.45e-05	-4.47	2.79676	-8.49e-01
226086_at	5.72e-04	1.45e-05	-4.47	2.7954	-1.18e-01	SYT13	synaptotagmin 13
239328_at	5.72e-04	1.45e-05	-4.47	2.7937	-2.00	RCSD1	RCSD domain containing 1
233534_at	5.74e-04	1.46e-05	-4.47	2.79125	-1.73e-01	KRTAP3-2	keratin associated protein 3-2
219192_at	5.75e-04	1.46e-05	4.47	2.78801	7.75e-01	UBAP2	ubiquitin associated protein 2
229242_at	5.75e-04	1.46e-05	-4.47	2.78711	-8.84e-01	TNFSF15	tumor necrosis factor superfamily member 15
231036_at	5.76e-04	1.47e-05	-4.46	2.78501	-1.08e-01	LOC100505774	uncharacterized LOC100505774
244565_at	5.76e-04	1.47e-05	-4.46	2.78488	-1.79e-01	HMX2	H6 family homeobox 2
204614_at	5.87e-04	1.50e-05	-4.46	2.76693	-2.87	SERPINB2	serpin family B member 2
243805_at	5.93e-04	1.51e-05	-4.46	2.75592	-5.11e-02	CCBE1	collagen and calcium binding EGF domains 1
202215_s_at	5.93e-04	1.51e-05	4.46	2.75587	7.33e-01	NFYC	nuclear transcription factor Y subunit gamma
1566600_at	6.00e-04	1.53e-05	-4.45	2.74348	-1.49
1559481_at	6.02e-04	1.54e-05	-4.45	2.73977	-4.01e-01	CHIC1	cysteine rich hydrophobic domain 1
221564_at	6.03e-04	1.54e-05	4.45	2.73668	6.84e-01	PRMT2	protein arginine methyltransferase 2
200921_s_at	6.03e-04	1.54e-05	-4.45	2.73656	-1.00	BTG1	BTG anti-proliferation factor 1
218596_at	6.07e-04	1.55e-05	4.45	2.73089	1.01	TBC1D13	TBC1 domain family member 13
209107_x_at	6.07e-04	1.56e-05	4.45	2.72917	5.95e-01	NCOA1	nuclear receptor coactivator 1
217650_x_at	6.07e-04	1.56e-05	4.45	2.72824	3.79e-01	ST3GAL2	ST3 beta-galactoside alpha-2,3-sialyltransferase 2
238165_at	6.12e-04	1.57e-05	-4.45	2.72003	-3.04e-01	PDZRN3-AS1	PDZRN3 antisense RNA 1
212868_x_at	6.19e-04	1.59e-05	-4.44	2.70775	-2.42e-01	MAPKAPK5-AS1	MAPKAPK5 antisense RNA 1
222449_at	6.19e-04	1.59e-05	-4.44	2.70755	-1.71	PMEPA1	prostate transmembrane protein, androgen induced 1
240449_at	6.19e-04	1.60e-05	4.44	2.70614	6.46e-01	ZNF341	zinc finger protein 341
214695_at	6.19e-04	1.60e-05	4.44	2.70557	8.65e-01	UBAP2L	ubiquitin associated protein 2 like
218056_at	6.19e-04	1.60e-05	4.44	2.70528	6.62e-01	BFAR	bifunctional apoptosis regulator
222100_at	6.19e-04	1.60e-05	-4.44	2.70527	-4.16e-02	20	cytochrome P450 family 2 subfamily E member 1
244077_at	6.21e-04	1.60e-05	-4.44	2.7023	-7.05e-02	C10orf113	chromosome 10 open reading frame 113
233131_at	6.32e-04	1.63e-05	-4.44	2.6858	-2.07e-01	CFAP58	cilia and flagella associated protein 58
201592_at	6.33e-04	1.64e-05	4.44	2.68307	6.51e-01	EIF3H	eukaryotic translation initiation factor 3 subunit H
216292_at	6.35e-04	1.64e-05	-4.44	2.67916	-9.79e-02
1561962_at	6.38e-04	1.65e-05	-4.44	2674	-1.29e-01
215198_s_at	6.39e-04	1.65e-05	-4.44	2.67292	-1.80e-01	CALD1	caldesmon 1
1565483_at	6.47e-04	1.68e-05	-4.43	2.66018	-1.80	EGFR	epidermal growth factor receptor
235140_at	6.49e-04	1.68e-05	-4.43	2.65688	-4.26e-01	SHROOM1	shroom family member 1
234466_at	6.51e-04	1.69e-05	-4.43	2.65244	-5.28e-01	FAM20C	family with sequence similarity 20 member C
218007_s_at	6.51e-04	1.69e-05	4.43	2.65209	7.55e-01	RPS27L	ribosomal protein S27 like
208843_s_at	6.51e-04	1.69e-05	4.43	2.65131	6.11e-01	GORASP2	golgi reassembly stacking protein 2
1564012_at	6.60e-04	1.72e-05	-4.43	2.63768	-1.73e-01	LINC01512	long intergenic non-protein coding RNA 1512
210677_at	6.60e-04	1.72e-05	-4.43	2.63704	-2.16e-01	SOAT2	sterol O-acyltransferase 2
212512_s_at	6.61e-04	1.72e-05	4.43	2.6357	1.34	CARM1	coactivator associated arginine methyltransferase 1
231876_at	6.66e-04	1.73e-05	4.42	2.62835	1.15	TRIM56	tripartite motif containing 56
212394_at	6.67e-04	1.74e-05	4.42	2.62585	7.79e-01	EMC1	ER membrane protein complex subunit 1
217814_at	6.70e-04	1.75e-05	-4.42	2.6204	-1.20	CCDC47	coiled-coil domain containing 47
212457_at	6.70e-04	1.75e-05	4.42	2.6197	1.04	TFE3	transcription factor binding to IGHM enhancer 3
1561059_a_at	6.70e-04	1.75e-05	-4.42	2.61899	-2.63e-01	LINC00691	long intergenic non-protein coding RNA 691
233891_at	6.74e-04	1.76e-05	-4.42	2.61305	-3.25e-01	MUC3	intestinal mucin-like
1559991_s_at	6.76e-04	1.77e-05	-4.42	2.60885	-3.32e-01	CAMK1D	calcium/calmodulin dependent protein kinase ID
1558903_at	6.76e-04	1.77e-05	-4.42	2.60869	-1.03e-01	LINC00907	long intergenic non-protein coding RNA 907
215721_at	6.76e-04	1.77e-05	-4.42	2.60864	-1.10	LOC100293211///IGHG1	uncharacterized LOC100293211///immunoglobulin heavy constant gamma 1 (G1m marker)
238684_at	6.77e-04	1.78e-05	4.42	2.60648	8.79e-01	SETDB2	SET domain bifurcated 2
211402_x_at	6.77e-04	1.78e-05	-4.42	2.60593	-2.55e-01	NR6A1	nuclear receptor subfamily 6 group A member 1
223591_at	6.79e-04	1.78e-05	4.42	2.60186	7.64e-01	RNF135	ring finger protein 135
203155_at	6.79e-04	1.79e-05	4.42	2.60128	8.04e-01	SETDB1	SET domain bifurcated 1
235945_at	6.82e-04	1.79e-05	-4.42	2.59707	-1.66e-01
236823_at	6.83e-04	1.80e-05	-4.42	2.59457	-9.79e-01	IDS	iduronate 2-sulfatase
1557404_at	6.86e-04	1.81e-05	-4.41	2.59053	-7.87e-02
1566989_at	6.87e-04	1.81e-05	-4.41	2.58855	-6.83e-01	ARID1B	AT-rich interaction domain 1B
227673_at	6.90e-04	1.82e-05	-4.41	2.58367	-2.83e-01	ZNRD1	zinc ribbon domain containing 1
204940_at	6.93e-04	1.83e-05	-4.41	2.57883	-1.06e-01	PLN	phospholamban
244652_at	6.95e-04	1.84e-05	-4.41	2.57437	-5.22e-01	CD101	CD101 molecule
205207_at	6.95e-04	1.84e-05	-4.41	2.57422	-1.80	IL6	interleukin 6
217355_at	7.01e-04	1.85e-05	-4.41	2.56594	-4.02e-01
238502_at	7.03e-04	1.86e-05	-4.41	2.56298	-3.85e-01
243940_at	7.08e-04	1.87e-05	-4.41	2.55568	-5.68e-02	TSHZ2	teashirt zinc finger homeobox 2
203506_s_at	7.10e-04	1.88e-05	4.40	2.55222	1.26	MED12	mediator complex subunit 12
1553955_at	7.10e-04	1.88e-05	4.40	2.55187	7.54e-01	PPP1R21	protein phosphatase 1 regulatory subunit 21
217589_at	7.12e-04	1.89e-05	-4.40	2.54836	-2.18e-01	RAB40A	RAB40A, member RAS oncogene family
227840_at	7.12e-04	1.89e-05	4.40	2.54745	8.60e-01	C2orf76	chromosome 2 open reading frame 76
230098_at	7.17e-04	1.91e-05	4.40	2.53999	9.83e-01	PHF20L1	PHD finger protein 20-like 1
1569407_at	7.19e-04	1.91e-05	-4.40	2.53695	-8.31e-02
240754_at	7.20e-04	1.92e-05	-4.40	2.53488	-1.86e-01	LOC284933	uncharacterized LOC284933
217892_s_at	7.22e-04	1.92e-05	4.40	2.53188	9.06e-01	LIMA1	LIM domain and actin binding 1
234668_at	7.24e-04	1.93e-05	-4.40	2.52946	-3.38e-01
244625_at	7.24e-04	1.93e-05	-4.40	2.52872	-1.56
223437_at	7.27e-04	1.94e-05	4.40	2.52314	1.13	PPARA	peroxisome proliferator activated receptor alpha
209868_s_at	7.29e-04	1.95e-05	4.40	2.52115	1.56	RBMS1	RNA binding motif single stranded interacting protein 1
218471_s_at	7.36e-04	1.97e-05	4.39	2.51102	7.08e-01	BBS1	Bardet-Biedl syndrome 1
238222_at	7.39e-04	1.98e-05	-4.39	2.50602	-1.14e-01	GKN2	gastrokine 2
208952_s_at	7.39e-04	1.98e-05	4.39	2.5053	8.69e-01	LARP4B	La ribonucleoprotein domain family member 4B
223283_s_at	7.41e-04	1.99e-05	4.39	2.50202	1.18	TSHZ1	teashirt zinc finger homeobox 1
212957_s_at	7.41e-04	1.99e-05	4.39	2.50121	8.57e-01	LINC01278	long intergenic non-protein coding RNA 1278
222786_at	7.41e-04	1.99e-05	4.39	2.5012	1.02	CHST12	carbohydrate (chondroitin 4) sulfotransferase 12
1554556_a_at	7.41e-04	1.99e-05	-4.39	2.50071	-7.24e-01	ATP11B	ATPase phospholipid transporting 11B (putative)
206498_at	7.42e-04	1.99e-05	-4.39	2.49887	-4.91e-01	OCA2	OCA2 melanosomal transmembrane protein
204982_at	7.42e-04	1.99e-05	4.39	2.4982	1.11	GIT2	GIT ArfGAP 2
241719_at	7.43e-04	2.00e-05	-4.39	2496	-2.52e-01
219464_at	7.46e-04	2.01e-05	-4.39	2.49174	-3.85e-01	CA14	carbonic anhydrase 14
1568933_at	7.51e-04	2.02e-05	-4.39	2.48558	-7.30e-02	LYPD8	LY6/PLAUR domain containing 8
1556056_at	7.54e-04	2.03e-05	-4.39	2.48024	-3.79e-01	SIK2	salt inducible kinase 2
244328_x_at	7.54e-04	2.03e-05	-4.39	2.47999	-2.02e-01
1560207_at	7.54e-04	2.03e-05	-4.39	2.47979	-2.07e-01	MIR3610///RAD21-AS1	microRNA 3610///RAD21 antisense RNA 1
225539_at	7.55e-04	2.04e-05	-4.39	2.47755	-1.48	ZBTB21	zinc finger and BTB domain containing 21
234546_at	7.57e-04	2.05e-05	-4.38	2.47361	-8.32e-02
220560_at	7.57e-04	2.05e-05	4.38	2.4736	1.54	C11orf21	chromosome 11 open reading frame 21
1566454_at	7.57e-04	2.05e-05	-4.38	2.47336	-2.22e-01	LOC100507494	uncharacterized LOC100507494
218299_at	7.59e-04	2.05e-05	4.38	2.4704	5.40e-01	C11orf24	chromosome 11 open reading frame 24
1562408_at	7.60e-04	2.06e-05	-4.38	2.46882	-3.74e-01	LOC101926984	leucine-rich repeat-containing protein 37A3
1569647_at	7.61e-04	2.06e-05	-4.38	2.4661	-3.76e-02	LOC643623	uncharacterized LOC643623
1557761_s_at	7.61e-04	2.06e-05	-4.38	2.46603	-2.14e-01	LOC400794	uncharacterized LOC400794
208875_s_at	7.64e-04	2.07e-05	4.38	2.46136	9.19e-01	PAK2	p21 (RAC1) activated kinase 2
243516_at	7.65e-04	2.08e-05	-4.38	2.45989	-1.17e-01
218076_s_at	7.67e-04	2.08e-05	4.38	2.4565	9.04e-01	ARHGAP17	Rho GTPase activating protein 17
212052_s_at	7.67e-04	2.09e-05	4.38	2.45612	6.36e-01	TBC1D9B	TBC1 domain family member 9B
34689_at	7.67e-04	2.09e-05	4.38	2.45591	7.27e-01	ATRIP///TREX1	ATR interacting protein///three prime repair exonuclease 1
221234_s_at	7.68e-04	2.09e-05	-4.38	2.45371	-2.95	BACH2	BTB domain and CNC homolog 2
220834_at	7.71e-04	2.10e-05	-4.38	2.44868	-5.18e-02	MS4A12	membrane spanning 4-domains A12
238709_at	7.80e-04	2.13e-05	-4.38	2.43788	-7.65e-01	ELP2	elongator acetyltransferase complex subunit 2
217956_s_at	7.82e-04	2.13e-05	4.37	2.43487	5.83e-01	ENOPH1	enolase-phosphatase 1
234797_at	7.83e-04	2.14e-05	-4.37	2.43318	-4.82e-01
241896_at	7.83e-04	2.14e-05	-4.37	2.43195	-1.76e-01	MACF1	microtubule-actin crosslinking factor 1
229539_at	7.84e-04	2.14e-05	-4.37	2.43024	-3.69e-01	ABCB8	ATP binding cassette subfamily B member 8
236138_at	7.84e-04	2.14e-05	-4.37	2.43004	-1.93e-01	LMBRD2	LMBR1 domain containing 2
1552523_a_at	7.86e-04	2.15e-05	-4.37	2.42673	-2.85e-01	TIGD4	tigger transposable element derived 4
229758_at	7.86e-04	2.15e-05	4.37	2.42659	6.52e-01	TIGD5	tigger transposable element derived 5
1558738_at	7.97e-04	2.19e-05	-4.37	2.41228	-3.04e-01	NOL3	nucleolar protein 3
212893_at	7.98e-04	2.19e-05	4.37	2.41125	6.89e-01	ZZZ3	zinc finger ZZ-type containing 3
239269_at	8.01e-04	2.20e-05	-4.37	2.40662	-2.57e-01	MIR612///NEAT1	microRNA 612///nuclear paraspeckle assembly transcript 1 (non-protein coding)
243687_at	8.04e-04	2.21e-05	-4.37	2.40213	-1.95e-01	LINC00881	long intergenic non-protein coding RNA 881
220305_at	8.08e-04	2.22e-05	4.36	2.39762	7.55e-01	MAVS	mitochondrial antiviral signaling protein
1560144_at	8.11e-04	2.23e-05	-4.36	2.39343	-6.79e-01
212948_at	8.11e-04	2.23e-05	4.36	2.39233	4.59e-01	CAMTA2	calmodulin binding transcription activator 2
205419_at	8.11e-04	2.23e-05	-4.36	2.39165	-2.57	GPR183	G protein-coupled receptor 183
240403_at	8.12e-04	2.24e-05	-4.36	2.39011	-5.37e-02
230015_at	8.16e-04	2.25e-05	-4.36	2.38475	-1.14	PRCD	progressive rod-cone degeneration
222450_at	8.19e-04	2.26e-05	-4.36	2.38117	-1.49	PMEPA1	prostate transmembrane protein, androgen induced 1
1552330_at	8.19e-04	2.26e-05	4.36	2.38043	1.43	CENPBD1	CENPB DNA-binding domain containing 1
203122_at	8.19e-04	2.26e-05	4.36	2.38009	8.43e-01	TRAPPC12	trafficking protein particle complex 12
222155_s_at	8.25e-04	2.28e-05	4.36	2.37232	1.17	SLC52A2	solute carrier family 52 member 2
208528_x_at	8.25e-04	2.28e-05	-4.36	2.37124	-1.77e-01	SSX7///SSX3///SSX5	SSX family member 7///SSX family member 3///SSX family member 5
209199_s_at	8.25e-04	2.29e-05	-4.36	2.37075	-7.83e-01	MEF2C	myocyte enhancer factor 2C
205162_at	8.26e-04	2.29e-05	4.36	2.36935	9.22e-01	ERCC8	ERCC excision repair 8, CSA ubiquitin ligase complex subunit
241872_at	8.35e-04	2.31e-05	-4.35	2.3588	-8.18e-01
65884_at	8.36e-04	2.32e-05	4.35	2.35747	9.37e-01	MAN1B1	mannosidase alpha class 1B member 1
203621_at	8.37e-04	2.32e-05	4.35	2.3551	5.37e-01	NDUFB5	NADH:ubiquinone oxidoreductase subunit B5
1553003_at	8.40e-04	2.33e-05	-4.35	2.35146	-6.05e-02	PKHD1	polycystic kidney and hepatic disease 1 (autosomal recessive)
1564658_at	8.42e-04	2.34e-05	-4.35	2.34846	-2.40e-01	NAT16	N-acetyltransferase 16 (putative)
214339_s_at	8.44e-04	2.35e-05	4.35	2.34608	1.03	MAP4K1	mitogen-activated protein kinase kinase kinase kinase 1
229325_at	8.45e-04	2.35e-05	4.35	2.34401	8.92e-01	ZZZ3	zinc finger ZZ-type containing 3
210858_x_at	8.45e-04	2.35e-05	4.35	2.34282	2.04	ATM	ATM serine/threonine kinase
1554545_at	8.48e-04	2.36e-05	-4.35	2.33951	-9.91e-02	APOBEC4	apolipoprotein B mRNA editing enzyme catalytic polypeptide like 4
225352_at	8.55e-04	2.38e-05	4.35	2.33149	5.81e-01	SEC62	SEC62 homolog, preprotein translocation factor
216577_at	8.55e-04	2.39e-05	-4.35	2.33044	-3.23e-02
240916_x_at	8.55e-04	2.39e-05	-4.35	2.32969	-1.25e-01
205828_at	8.55e-04	2.39e-05	-4.35	2.32871	-4.71e-02	MMP3	matrix metallopeptidase 3
1557371_a_at	8.58e-04	2.40e-05	-4.35	2.32555	-4.41e-01	LINC00961	long intergenic non-protein coding RNA 961
1564203_at	8.60e-04	2.41e-05	-4.34	2.32243	-1.28e-01	LOC147004	uncharacterized LOC147004
230505_at	8.61e-04	2.41e-05	-4.34	2.32118	-2.47	LOC145474	uncharacterized LOC145474
40284_at	8.62e-04	2.41e-05	-4.34	2.31941	-1.80e-02	FOXA2	forkhead box A2
230860_at	8.62e-04	2.42e-05	4.34	2.31828	9.03e-01	CEP19	centrosomal protein 19
206218_at	8.64e-04	2.42e-05	-4.34	2.31588	-6.79e-02	MAGEB2	MAGE family member B2
214853_s_at	8.68e-04	2.44e-05	4.34	2.31096	8.21e-01	SHC1	SHC adaptor protein 1
200927_s_at	8.70e-04	2.44e-05	4.34	2.30797	1.12	RAB14	RAB14, member RAS oncogene family
227109_at	8.71e-04	2.45e-05	4.34	2.30632	8.43e-01	CYP2R1	cytochrome P450 family 2 subfamily R member 1
205313_at	8.72e-04	2.45e-05	-4.34	2.3041	-5.25e-01	HNF1B	HNF1 homeobox B
1557091_at	8.72e-04	2.45e-05	-4.34	2.30401	-2.87e-01	MAMSTR	MEF2 activating motif and SAP domain containing transcriptional regulator
1566868_at	8.72e-04	2.46e-05	-4.34	2.30319	-9.59e-02
205218_at	8.79e-04	2.48e-05	-4.34	2.29522	-5.37e-01	POLR3F	RNA polymerase III subunit F
216841_s_at	8.79e-04	2.48e-05	-4.34	2.2947	-1.29	LOC100129518///SOD2	uncharacterized LOC100129518///superoxide dismutase 2, mitochondrial
243363_at	8.79e-04	2.48e-05	-4.34	2.29465	-1.06	LEF1-AS1	LEF1 antisense RNA 1
241400_at	8.80e-04	2.49e-05	-4.34	2.29253	-1.83e-01
223220_s_at	8.81e-04	2.49e-05	4.34	2.29007	1.29	PARP9	poly(ADP-ribose) polymerase family member 9
234337_at	8.81e-04	2.49e-05	-4.34	2.28985	-4.24e-01	TTLL9	tubulin tyrosine ligase like 9
217050_at	8.83e-04	2.50e-05	-4.34	2.2877	-1.36e-01	DIAPH2-AS1	DIAPH2 antisense RNA 1
203528_at	8.84e-04	2.50e-05	4.34	2.28551	6.29e-01	SEMA4D	semaphorin 4D
212707_s_at	8.89e-04	2.52e-05	4.33	2.27962	1.08	RASA4B///RASA4CP///RASA4	RAS p21 protein activator 4B///RAS p21 protein activator 4C, pseudogene///RAS p21 protein activator 4
218245_at	8.92e-04	2.53e-05	-4.33	2.27607	-4.29e-01	TSKU	tsukushi, small leucine rich proteoglycan
202145_at	8.93e-04	2.53e-05	4.33	2.27427	1.37	LY6E	lymphocyte antigen 6 complex, locus E
1563392_at	9.04e-04	2.56e-05	-4.33	2.26314	-1.28
203678_at	9.06e-04	2.57e-05	4.33	2.26023	9.70e-01	FAN1	FANCD2/FANCI-associated nuclease 1
55662_at	9.14e-04	2.60e-05	4.33	2.25171	6.74e-01	C10orf76	chromosome 10 open reading frame 76
202692_s_at	9.15e-04	2.60e-05	4.33	2.24963	8.91e-01	UBTF	upstream binding transcription factor, RNA polymerase I
211423_s_at	9.18e-04	2.61e-05	-4.32	2.24608	-9.10e-01	SC5D	sterol-C5-desaturase
223912_s_at	9.18e-04	2.62e-05	-4.32	2.24502	-4.71e-01	CLN8	ceroid-lipofuscinosis, neuronal 8
220748_s_at	9.19e-04	2.62e-05	4.32	2.24366	8.24e-01	ZNF580	zinc finger protein 580
220245_at	9.19e-04	2.62e-05	-4.32	2.24318	-9.34e-02	SLC45A2	solute carrier family 45 member 2
212101_at	9.21e-04	2.63e-05	4.32	2.24072	6.94e-01	KPNA6	karyopherin subunit alpha 6
38149_at	9.22e-04	2.63e-05	4.32	2.23925	1.13	ARHGAP25	Rho GTPase activating protein 25
214273_x_at	9.22e-04	2.64e-05	4.32	2.23789	6.92e-01	NPRL3	NPR3 like, GATOR1 complex subunit
234744_x_at	9.23e-04	2.64e-05	-4.32	2.23662	-4.29e-01	KIF20B	kinesin family member 20B
208651_x_at	9.24e-04	2.64e-05	-4.32	2.23553	-2.46	CD24	CD24 molecule
209879_at	9.24e-04	2.64e-05	4.32	2.23451	1.07	SELPLG	selectin P ligand
236946_at	9.24e-04	2.65e-05	-4.32	2.23425	-1.10
212083_at	9.25e-04	2.65e-05	4.32	2.23276	7.89e-01	TEX261	testis expressed 261
227002_at	9.25e-04	2.65e-05	4.32	2.23208	1.19	LOC101927137///FAM78A	uncharacterized LOC101927137///family with sequence similarity 78 member A
235729_at	9.33e-04	2.68e-05	4.32	2.22318	1.47	ZNF514	zinc finger protein 514
210012_s_at	9.33e-04	2.68e-05	-4.32	2.22294	-9.26e-01	EWSR1	EWS RNA binding protein 1
1556417_a_at	9.37e-04	2.69e-05	-4.32	2.21802	-5.90e-01
213340_s_at	9.43e-04	2.71e-05	4.32	2.21117	6.24e-01	TP73-AS1	TP73 antisense RNA 1
222111_at	9.46e-04	2.72e-05	4.31	2.20814	1.23	FAM63B	family with sequence similarity 63 member B
34406_at	9.46e-04	2.72e-05	4.31	2.20671	7.52e-01	PACS2	phosphofurin acidic cluster sorting protein 2
208249_s_at	9.49e-04	2.73e-05	4.31	2.20332	8.47e-01	TGDS	TDP-glucose 4,6-dehydratase
207676_at	9.50e-04	2.74e-05	-4.31	2.20171	-4.36e-01	ONECUT2	one cut homeobox 2
237403_at	9.53e-04	2.75e-05	4.31	2.19874	1.64	GFI1B	growth factor independent 1B transcriptional repressor
201220_x_at	9.56e-04	2.76e-05	4.31	2.19475	6.09e-01	CTBP2	C-terminal binding protein 2
233359_at	9.61e-04	2.78e-05	-4.31	2.18966	-9.97e-01	TNRC6C	trinucleotide repeat containing 6C
209226_s_at	9.61e-04	2.78e-05	4.31	2.18876	6.52e-01	TNPO1	transportin 1
236568_at	9.61e-04	2.78e-05	-4.31	2.18824	-5.74e-01
234055_s_at	9.62e-04	2.78e-05	-4.31	2.18711	-9.18e-01	GZF1	GDNF inducible zinc finger protein 1
210835_s_at	9.63e-04	2.79e-05	4.31	2.18507	6.12e-01	CTBP2	C-terminal binding protein 2
237359_at	9.63e-04	2.79e-05	-4.31	2.18506	-8.01e-02
1558027_s_at	9.65e-04	2.80e-05	4.31	2.18201	1.06	PRKAB2	protein kinase AMP-activated non-catalytic subunit beta 2
1569482_at	9.65e-04	2.80e-05	-4.31	2.18148	-1.41	TNRC6C	trinucleotide repeat containing 6C
1569690_at	9.65e-04	2.80e-05	-4.31	2.18097	-2.29e-01	CCDC36	coiled-coil domain containing 36
211302_s_at	9.66e-04	2.80e-05	-4.31	2.17967	-2.17	PDE4B	phosphodiesterase 4B
206752_s_at	9.71e-04	2.82e-05	4.31	2.17365	8.83e-01	DFFB	DNA fragmentation factor subunit beta
235844_at	9.71e-04	2.83e-05	-4.31	2.17279	-9.18e-01	PHTF1	putative homeodomain transcription factor 1
228284_at	9.71e-04	2.83e-05	-4.31	2.17227	-1.85	TLE1	transducin like enhancer of split 1
203292_s_at	9.71e-04	2.83e-05	4.31	2.17198	6.01e-01	VPS11	VPS11, CORVET/HOPS core subunit
210297_s_at	9.74e-04	2.84e-05	-4.30	2.16917	-1.60e-01	MSMB	microseminoprotein beta
240532_at	9.75e-04	2.84e-05	-4.30	2.1669	-2.33e-01	SLC32A1	solute carrier family 32 member 1
229615_at	9.79e-04	2.86e-05	4.30	2.16239	6.74e-01	SLX4IP	SLX4 interacting protein
202989_at	9.79e-04	2.86e-05	-4.30	2.16204	-1.72e-01	RGS1	regulator of G-protein signaling 1
206565_x_at	9.79e-04	2.86e-05	4.30	2.16189	1.05	SMA4	glucuronidase beta pseudogene
1555139_a_at	9.79e-04	2.86e-05	-4.30	2.16073	-1.10e-01	OTUD7B	OTU deubiquitinase 7B
234993_at	9.81e-04	2.87e-05	-4.30	2.15895	-8.71e-01	ABHD13	abhydrolase domain containing 13
231796_at	9.81e-04	2.87e-05	-4.30	2.15773	-2.85e-01	EPHA8	EPH receptor A8
214045_at	9.83e-04	2.88e-05	4.30	2.15576	1.46	LIAS	lipoic acid synthetase
206858_s_at	9.85e-04	2.89e-05	-4.30	2.15317	-3.64e-01	HOXC6	homeobox C6
241675_s_at	9.89e-04	2.90e-05	-4.30	2.14876	-4.15e-01
222468_at	9.91e-04	2.91e-05	4.30	2.14608	6.07e-01	KIAA0319L	KIAA0319 like
242455_at	9.94e-04	2.92e-05	-4.30	2.14309	-1.35e-01	POU3F2	POU class 3 homeobox 2
213543_at	9.96e-04	2.93e-05	-4.30	2.13978	-1.94e-01	SGCD	sarcoglycan delta
1556210_at	9.96e-04	2.93e-05	-4.30	2.13943	-5.36e-01
240400_at	9.97e-04	2.93e-05	-4.30	2.13803	-9.23e-01
240264_at	1.00e-03	2.95e-05	-4.30	2.13274	-3.44e-01	L3MBTL4-AS1	L3MBTL4 antisense RNA 1
231760_at	1.00e-03	2.95e-05	-4.29	2.13207	-1.10e-01	LINC00029	long intergenic non-protein coding RNA 29
1558682_at	1.01e-03	2.96e-05	-4.29	2.12908	-2.72e-01	HMGA2	high mobility group AT-hook 2
225395_s_at	1.01e-03	2.97e-05	4.29	2.12597	4.93e-01	FAM120AOS	family with sequence similarity 120A opposite strand
221779_at	1.01e-03	2.97e-05	4.29	2.1256	7.35e-01	MICALL1	MICAL like 1
243541_at	1.01e-03	2.97e-05	-4.29	2.12509	-2.18e-01	IL31RA	interleukin 31 receptor A
217780_at	1.01e-03	2.98e-05	4.29	2.12294	6.09e-01	WDR83OS	WD repeat domain 83 opposite strand
220395_at	1.02e-03	3.00e-05	-4.29	2.11687	-2.67e-01	DNAJA4	DnaJ heat shock protein family (Hsp40) member A4
233077_at	1.02e-03	3.02e-05	-4.29	2.11191	-3.13e-01	NAV2-AS4	NAV2 antisense RNA 4
225010_at	1.02e-03	3.03e-05	4.29	2.10734	6.73e-01	CCDC6	coiled-coil domain containing 6
227888_at	1.03e-03	3.04e-05	-4.29	2.10399	-9.87e-02	RRBP1	ribosome binding protein 1
203110_at	1.03e-03	3.05e-05	4.29	2.1013	1.18	PTK2B	protein tyrosine kinase 2 beta
213591_at	1.03e-03	3.06e-05	-4.29	2.09918	-5.83e-01	ALDH7A1	aldehyde dehydrogenase 7 family member A1
234312_s_at	1.04e-03	3.09e-05	4.28	2.09034	7.93e-01	ACSS2	acyl-CoA synthetase short-chain family member 2
218761_at	1.04e-03	3.09e-05	4.28	2.09001	6.50e-01	RNF111	ring finger protein 111
219993_at	1.04e-03	3.10e-05	-4.28	2.08722	-1.17e-01	SOX17	SRY-box 17
234485_at	1.04e-03	3.10e-05	-4.28	2.08711	-8.18e-01
37966_at	1.04e-03	3.10e-05	4.28	2.08535	1.61	PARVB	parvin beta
200684_s_at	1.04e-03	3.11e-05	4.28	2.08366	7.75e-01	UBE2L3	ubiquitin conjugating enzyme E2 L3
238333_s_at	1.05e-03	3.11e-05	4.28	2.08208	1.01	PAOX	polyamine oxidase (exo-N4-amino)
1569421_at	1.05e-03	3.12e-05	-4.28	2.08073	-1.25e-01	CLDN4	claudin 4
212824_at	1.05e-03	3.13e-05	-4.28	2.07839	-1.02	FUBP3	far upstream element binding protein 3
238245_at	1.06e-03	3.17e-05	-4.28	2066	-7.14e-01	ENPP7	ectonucleotide pyrophosphatase/phosphodiesterase 7
202615_at	1.06e-03	3.17e-05	4.28	2.06541	7.16e-01	GNAQ	G protein subunit alpha q
203353_s_at	1.07e-03	3.18e-05	4.28	2.06227	5.20e-01	MBD1	methyl-CpG binding domain protein 1
205028_at	1.07e-03	3.18e-05	-4.28	2.06121	-4.73e-01	TRO	trophinin
210153_s_at	1.07e-03	3.19e-05	4.28	2.05917	1.00	ME2	malic enzyme 2
1564479_a_at	1.07e-03	3.21e-05	-4.27	2.05522	-3.18e-01
239143_x_at	1.07e-03	3.21e-05	-4.27	2.05493	-1.10	RNF138	ring finger protein 138
216490_x_at	1.07e-03	3.21e-05	-4.27	2.05335	-5.70e-01
216305_s_at	1.07e-03	3.22e-05	4.27	2.05216	7.31e-01	GCFC2	GC-rich sequence DNA-binding factor 2
222437_s_at	1.08e-03	3.23e-05	4.27	2.04803	7.02e-01	RNF103-CHMP3///CHMP3	RNF103-CHMP3 readthrough///charged multivesicular body protein 3
235808_at	1.08e-03	3.25e-05	-4.27	2.0414	-1.64e-01	LOC102606465	uncharacterized LOC102606465
208991_at	1.09e-03	3.26e-05	4.27	2.03916	7.73e-01	STAT3	signal transducer and activator of transcription 3
208401_s_at	1.09e-03	3.26e-05	-4.27	2.03901	-4.11e-01	GLP1R	glucagon like peptide 1 receptor
218661_at	1.09e-03	3.27e-05	4.27	2.03767	9.87e-01	NAA60	N(alpha)-acetyltransferase 60, NatF catalytic subunit
232700_at	1.09e-03	3.27e-05	-4.27	2.03644	-4.38e-01
201956_s_at	1.09e-03	3.27e-05	4.27	2.03587	4.38e-01	GNPAT	glyceronephosphate O-acyltransferase
226623_at	1.09e-03	3.28e-05	-4.27	2.03521	-1.14e-01	PHYHIPL	phytanoyl-CoA 2-hydroxylase interacting protein like
229175_at	1.09e-03	3.30e-05	4.27	2.02795	8.78e-01	SMYD4	SET and MYND domain containing 4
225852_at	1.09e-03	3.30e-05	4.27	2.02791	5.67e-01	ANKRD17	ankyrin repeat domain 17
242639_at	1.09e-03	3.30e-05	-4.27	2.0276	-9.46e-01	ICE2	interactor of little elongation complex ELL subunit 2
237422_at	1.10e-03	3.31e-05	-4.27	2.02428	-5.56e-02
225679_at	1.10e-03	3.34e-05	4.26	2.01789	7.37e-01	NAA30	N(alpha)-acetyltransferase 30, NatC catalytic subunit
202845_s_at	1.11e-03	3.34e-05	4.26	2.01603	4.89e-01	RALBP1	ralA binding protein 1
203950_s_at	1.11e-03	3.35e-05	4.26	2.01357	7.84e-01	CLCN6	chloride voltage-gated channel 6
201631_s_at	1.11e-03	3.35e-05	-4.26	2.01347	-3.08	IER3	immediate early response 3
238140_at	1.11e-03	3.35e-05	-4.26	2.01347	-1.18e-01	ARV1	ARV1 homolog, fatty acid homeostasis modulator
223852_s_at	1.11e-03	3.35e-05	4.26	2.01344	8.41e-01	STK40	serine/threonine kinase 40
244071_at	1.11e-03	3.35e-05	-4.26	2.01292	-3.22e-01	FBLL1	fibrillarin-like 1
238223_at	1.11e-03	3.36e-05	-4.26	2.01235	-1.44e-01	PXK	PX domain containing serine/threonine kinase like
202988_s_at	1.11e-03	3.36e-05	-4.26	2.01028	-2.62	RGS1	regulator of G-protein signaling 1
1562386_s_at	1.11e-03	3.37e-05	-4.26	2.00965	-5.36e-01	ZNF501	zinc finger protein 501
1553422_s_at	1.12e-03	3.40e-05	-4.26	2.00092	-8.76e-02	RBFOX1	RNA binding protein, fox-1 homolog 1
64371_at	1.12e-03	3.40e-05	4.26	1.9998	1.29	SUGP2	SURP and G-patch domain containing 2
228617_at	1.12e-03	3.41e-05	4.26	1.99864	1.19	XAF1	XIAP associated factor 1
209397_at	1.12e-03	3.41e-05	4.26	1.99753	8.97e-01	ME2	malic enzyme 2
234954_at	1.12e-03	3.41e-05	-4.26	1.99696	-9.91e-01
207051_at	1.12e-03	3.42e-05	-4.26	1.99579	-2.59e-01	SLC17A4	solute carrier family 17 member 4
213073_at	1.12e-03	3.42e-05	4.26	1.99471	7.73e-01	ZFYVE26	zinc finger FYVE-type containing 26
228410_at	1.12e-03	3.42e-05	4.26	1.99423	7.27e-01	GAB3	GRB2 associated binding protein 3
209460_at	1.12e-03	3.42e-05	4.26	1.99399	1.06	ABAT	4-aminobutyrate aminotransferase
205854_at	1.12e-03	3.42e-05	4.26	1.99355	9.87e-01	TULP3	tubby like protein 3
202153_s_at	1.12e-03	3.43e-05	4.26	1.99216	8.39e-01	NUP62	nucleoporin 62
1553582_a_at	1.12e-03	3.44e-05	-4.26	1.98999	-2.89e-01	SPAG11A///SPAG11B	sperm associated antigen 11A///sperm associated antigen 11B
232546_at	1.12e-03	3.44e-05	-4.26	1.98989	-1.12e-01	TP73	tumor protein p73
234092_s_at	1.13e-03	3.47e-05	-4.26	1.98173	-1.05e-01	TM6SF2	transmembrane 6 superfamily member 2
219071_x_at	1.13e-03	3.47e-05	4.25	1.98097	7.07e-01	HGH1	HGH1 homolog
244461_at	1.13e-03	3.47e-05	4.25	1.98006	1.02	SPECC1	sperm antigen with calponin homology and coiled-coil domains 1
215922_at	1.13e-03	3.48e-05	-4.25	1.97916	-8.06e-01	REPS1	RALBP1 associated Eps domain containing 1
235206_at	1.13e-03	3.48e-05	-4.25	1.97849	-1.11
204977_at	1.13e-03	3.49e-05	4.25	1.97685	7.31e-01	DDX10	DEAD-box helicase 10
224373_s_at	1.14e-03	3.51e-05	4.25	1.97069	4.74e-01	ND4	NADH dehydrogenase, subunit 4 (complex I)
226031_at	1.14e-03	3.51e-05	4.25	1.97046	8.06e-01	VPS50	VPS50, EARP/GARPII complex subunit
235348_at	1.14e-03	3.52e-05	-4.25	1.96731	-8.11e-01	ABHD13	abhydrolase domain containing 13
211364_at	1.14e-03	3.52e-05	-4.25	1.96719	-1.69e-01	MTAP	methylthioadenosine phosphorylase
224679_at	1.16e-03	3.56e-05	4.25	1.95628	7.27e-01	MESDC2	mesoderm development candidate 2
242895_x_at	1.16e-03	3.57e-05	-4.25	1.95466	-3.92e-01
223474_at	1.16e-03	3.58e-05	-4.25	1.95203	-8.69e-01	IRF2BPL	interferon regulatory factor 2 binding protein like
226636_at	1.16e-03	3.58e-05	4.25	1.95152	1.49	PLD1	phospholipase D1
210402_at	1.16e-03	3.59e-05	-4.25	1.95096	-8.77e-02	KCNJ1	potassium voltage-gated channel subfamily J member 1
223145_s_at	1.16e-03	3.59e-05	4.25	1949	9.55e-01	AKIRIN2	akirin 2
237272_at	1.16e-03	3.60e-05	-4.25	1.94809	-2.61e-01	CCDC37-AS1	CCDC37 antisense RNA 1 (head to head)
210837_s_at	1.16e-03	3.60e-05	-4.25	1.94751	-9.51e-01	PDE4D	phosphodiesterase 4D
238523_at	1.17e-03	3.62e-05	4.24	1.9427	7.75e-01	KLHL36	kelch like family member 36
238436_s_at	1.17e-03	3.62e-05	4.24	1.94225	8.19e-01	ZNF805	zinc finger protein 805
213361_at	1.17e-03	3.63e-05	4.24	1.94015	1.24	TDRD7	tudor domain containing 7
1557790_at	1.17e-03	3.63e-05	-4.24	1.93811	-7.51e-02	JRKL	JRK-like
243096_at	1.17e-03	3.64e-05	-4.24	1.93793	-1.34e-01	NDEL1	nudE neurodevelopment protein 1 like 1
230312_at	1.17e-03	3.65e-05	4.24	1.93442	1.86
243771_at	1.17e-03	3.65e-05	-4.24	1.93398	-1.45
240935_at	1.17e-03	3.65e-05	-4.24	1.93383	-3.93e-02
212210_at	1.17e-03	3.65e-05	-4.24	1.9332	-2.72e-01	INTS1	integrator complex subunit 1
233725_at	1.17e-03	3.66e-05	-4.24	1.93258	-7.00e-02
244880_at	1.18e-03	3.66e-05	-4.24	1.93142	-1.73e-01
208933_s_at	1.18e-03	3.67e-05	4.24	1.92864	6.64e-01	LGALS8	galectin 8
211343_s_at	1.18e-03	3.67e-05	-4.24	1.92857	-8.93e-02	COL13A1	collagen type XIII alpha 1 chain
1557276_at	1.18e-03	3.68e-05	-4.24	1.92575	-1.90e-01	LINC01016	long intergenic non-protein coding RNA 1016
204621_s_at	1.18e-03	3.68e-05	-4.24	1.92564	-2.42	NR4A2	nuclear receptor subfamily 4 group A member 2
227962_at	1.19e-03	3.72e-05	4.24	1.91729	7.71e-01	ACOX1	acyl-CoA oxidase 1
1557801_x_at	1.19e-03	3.72e-05	-4.24	1.91652	-8.85e-01	C11orf31	chromosome 11 open reading frame 31
203823_at	1.19e-03	3.72e-05	4.24	1.91631	8.90e-01	RGS3	regulator of G-protein signaling 3
1563519_at	1.19e-03	3.73e-05	-4.24	1.91453	-2.94e-01
202322_s_at	1.19e-03	3.73e-05	4.24	1.91317	5.57e-01	GGPS1	geranylgeranyl diphosphate synthase 1
1553823_a_at	1.20e-03	3.75e-05	-4.24	1.90933	-1.54e-01	RTP1	receptor transporter protein 1
241887_at	1.20e-03	3.75e-05	-4.24	1.90803	-1.05	UBE2W	ubiquitin conjugating enzyme E2 W (putative)
215428_at	1.20e-03	3.77e-05	-4.23	1.90375	-4.46e-02
225743_at	1.21e-03	3.79e-05	4.23	1.89929	1.12	RPUSD3	RNA pseudouridylate synthase domain containing 3
237621_at	1.21e-03	3.79e-05	-4.23	1.89867	-1.78e-01	GABRG3-AS1	GABRG3 antisense RNA 1
1565848_at	1.21e-03	3.80e-05	-4.23	1.89582	-8.19e-02	ZNF428	zinc finger protein 428
236659_x_at	1.21e-03	3.81e-05	-4.23	1.89427	-1.28
225262_at	1.21e-03	3.81e-05	-4.23	1.89325	-1.83	FOSL2	FOS like 2, AP-1 transcription factor subunit
227353_at	1.21e-03	3.81e-05	4.23	1.89309	9.32e-01	TMC8	transmembrane channel like 8
221138_s_at	1.22e-03	3.83e-05	-4.23	1.8899	-1.01e-01
204169_at	1.22e-03	3.84e-05	4.23	1.88642	8.64e-01	IMPDH1	inosine monophosphate dehydrogenase 1
210006_at	1.22e-03	3.85e-05	4.23	1.88462	1.23	ABHD14A///ACY1	abhydrolase domain containing 14A///aminoacylase 1
214978_s_at	1.23e-03	3.87e-05	-4.23	1.87921	-1.50e-01	PPFIA4	PTPRF interacting protein alpha 4
232413_at	1.23e-03	3.89e-05	-4.23	1.8754	-4.43e-01
208650_s_at	1.24e-03	3.93e-05	-4.22	1.86604	-3.01	CD24	CD24 molecule
203229_s_at	1.25e-03	3.94e-05	4.22	1.86349	7.00e-01	CLK2	CDC like kinase 2
218838_s_at	1.25e-03	3.95e-05	4.22	1.86145	7.09e-01	TTC31	tetratricopeptide repeat domain 31
243362_s_at	1.25e-03	3.96e-05	-4.22	1.85863	-2.03	LEF1-AS1	LEF1 antisense RNA 1
46323_at	1.25e-03	3.97e-05	4.22	1.85684	8.42e-01	CANT1	calcium activated nucleotidase 1
212470_at	1.25e-03	3.97e-05	-4.22	1.85538	-6.54e-01	SPAG9	sperm associated antigen 9
211460_at	1.25e-03	3.97e-05	-4.22	1.85521	-6.51e-02	TTTY9B///TTTY9A	testis-specific transcript, Y-linked 9B (non-protein coding)///testis-specific transcript, Y-linked 9A (non-protein coding)
214604_at	1.26e-03	3.99e-05	-4.22	1.85051	-1.06e-01	HOXD11	homeobox D11
237072_at	1.26e-03	4.00e-05	-4.22	1.8498	-1.42e-01
1564253_at	1.26e-03	4.00e-05	-4.22	1.84894	-4.73e-02	LOC285766	uncharacterized LOC285766
1561212_at	1.27e-03	4.02e-05	-4.22	1.8436	-1.41e-01
231835_at	1.27e-03	4.03e-05	4.22	1.84247	1.24	FAM213B	family with sequence similarity 213 member B
1559226_x_at	1.27e-03	4.03e-05	-4.22	1.84238	-4.21e-02	LCE1E	late cornified envelope 1E
227001_at	1.27e-03	4.03e-05	4.22	1.8419	9.15e-01	NIPAL2	NIPA like domain containing 2
213853_at	1.27e-03	4.04e-05	4.22	1.84024	7.10e-01	DNAJC24	DnaJ heat shock protein family (Hsp40) member C24
228962_at	1.27e-03	4.06e-05	-4.22	1.83571	-1.34	PDE4D	phosphodiesterase 4D
201350_at	1.28e-03	4.08e-05	4.21	1.83108	1.04	FLOT2	flotillin 2
200011_s_at	1.28e-03	4.09e-05	4.21	1.82808	8.58e-01	ARF3	ADP ribosylation factor 3
202047_s_at	1.29e-03	4.11e-05	4.21	1.82448	6.82e-01	CBX6	chromobox 6
1560888_x_at	1.29e-03	4.11e-05	-4.21	1.82328	-2.49e-01
241945_at	1.29e-03	4.12e-05	-4.21	1.82222	-1.70e-01	LOC101929681	uncharacterized LOC101929681
1569683_at	1.29e-03	4.13e-05	-4.21	1.81998	-5.94e-01	XYLB	xylulokinase
225047_at	1.29e-03	4.13e-05	-4.21	1.81969	-1.01	NUP58	nucleoporin 58
1562080_at	1.30e-03	4.16e-05	-4.21	1.81342	-9.19e-02	LINC00424	long intergenic non-protein coding RNA 424
1570529_at	1.30e-03	4.16e-05	-4.21	1.81273	-4.35e-01	PUM3	pumilio RNA binding family member 3
224473_x_at	1.30e-03	4.17e-05	4.21	1.81017	4.54e-01	LZTS2	leucine zipper tumor suppressor 2
1561526_at	1.30e-03	4.18e-05	-4.21	1.80882	-2.42e-01
1562275_at	1.30e-03	4.18e-05	-4.21	1.80861	-3.60e-01
208530_s_at	1.30e-03	4.18e-05	-4.21	1.80845	-9.78e-02	RARB	retinoic acid receptor beta
219265_at	1.31e-03	4.20e-05	-4.21	1.80443	-4.33e-01	MOB3B	MOB kinase activator 3B
1557551_at	1.31e-03	4.20e-05	4.21	1.80436	1.57
211726_s_at	1.31e-03	4.20e-05	-4.21	1.8037	-8.21e-01	FMO2	flavin containing monooxygenase 2
212163_at	1.31e-03	4.21e-05	4.21	1.80179	5.26e-01	KIDINS220	kinase D-interacting substrate 220kDa
208833_s_at	1.31e-03	4.22e-05	4.21	1.79972	8.09e-01	ATXN10	ataxin 10
204394_at	1.31e-03	4.22e-05	4.21	1.79938	9.19e-01	SLC43A1	solute carrier family 43 member 1
209384_at	1.31e-03	4.22e-05	4.21	1.79858	7.55e-01	PROSC	proline synthetase cotranscribed homolog (bacterial)
212064_x_at	1.32e-03	4.25e-05	4.20	1.79221	1.02	MAZ	MYC associated zinc finger protein
202464_s_at	1.32e-03	4.26e-05	-4.20	1.79107	-1.58	PFKFB3	6-phosphofructo-2-kinase/fructose-2,6-biphosphatase 3
236023_at	1.32e-03	4.27e-05	-4.20	1.78754	-1.00	CDK9	cyclin dependent kinase 9
226774_at	1.33e-03	4.29e-05	4.20	1.78363	9.43e-01	FAM120B	family with sequence similarity 120B
233125_at	1.33e-03	4.30e-05	-4.20	1.78147	-1.64e-01
239263_at	1.34e-03	4.32e-05	-4.20	1.77765	-1.44e-01	LOC100506813	uncharacterized LOC100506813
202393_s_at	1.34e-03	4.34e-05	-4.20	1.77364	-1.51	KLF10	Kruppel like factor 10
242359_at	1.34e-03	4.34e-05	-4.20	1.77283	-2.55e-01
218106_s_at	1.35e-03	4.36e-05	4.20	1.76808	5.24e-01	MRPS10	mitochondrial ribosomal protein S10
217654_at	1.35e-03	4.36e-05	-4.20	1.76769	-1.29e-01	CFLAR	CASP8 and FADD like apoptosis regulator
223476_s_at	1.35e-03	4.38e-05	4.20	1.76486	9.85e-01	C12orf65	chromosome 12 open reading frame 65
201301_s_at	1.36e-03	4.40e-05	4.20	1.76092	6.75e-01	ANXA4	annexin A4
243559_at	1.36e-03	4.40e-05	-4.20	1.75969	-1.23
218361_at	1.36e-03	4.42e-05	4.19	1.75586	7.11e-01	GOLPH3L	golgi phosphoprotein 3 like
216210_x_at	1.36e-03	4.42e-05	4.19	1.75566	6.34e-01	TRIOBP	TRIO and F-actin binding protein
203701_s_at	1.36e-03	4.43e-05	4.19	1.75387	9.72e-01	TRMT1	tRNA methyltransferase 1
242908_x_at	1.36e-03	4.43e-05	-4.19	1.75313	-6.54e-01
219171_s_at	1.36e-03	4.43e-05	-4.19	1.75303	-9.28e-01	ZNF236	zinc finger protein 236
224806_at	1.36e-03	4.43e-05	4.19	1753	9.01e-01	TRIM25	tripartite motif containing 25
236188_s_at	1.36e-03	4.44e-05	-4.19	1.75184	-1.17e-01	NAP1L4	nucleosome assembly protein 1 like 4
206222_at	1.36e-03	4.44e-05	-4.19	1.75162	-3.54e-01	TNFRSF10C	TNF receptor superfamily member 10c
1554667_s_at	1.37e-03	4.46e-05	4.19	1.74683	6.83e-01	METTL8	methyltransferase like 8
240683_at	1.37e-03	4.47e-05	-4.19	1.74593	-2.31e-01
213706_at	1.37e-03	4.48e-05	-4.19	1.74384	-1.71e-01	GPD1	glycerol-3-phosphate dehydrogenase 1
1561618_at	1.38e-03	4.52e-05	-4.19	1.73536	-4.22e-02	DPP10-AS3	DPP10 antisense RNA 3
203532_x_at	1.39e-03	4.54e-05	4.19	1.73206	1.05	CUL5	cullin 5
218803_at	1.40e-03	4.58e-05	4.19	1.72334	6.14e-01	CHFR	checkpoint with forkhead and ring finger domains, E3 ubiquitin protein ligase
215662_at	1.40e-03	4.60e-05	-4.18	1.71917	-3.62e-01
214609_at	1.41e-03	4.63e-05	-4.18	1.71203	-2.87e-01	PHOX2A	paired like homeobox 2a
225289_at	1.41e-03	4.64e-05	4.18	1.7116	1.21	STAT3	signal transducer and activator of transcription 3
1569915_at	1.42e-03	4.64e-05	-4.18	1.7106	-1.94e-01
202661_at	1.42e-03	4.66e-05	4.18	1.70694	7.87e-01	ITPR2	inositol 1,4,5-trisphosphate receptor type 2
214719_at	1.42e-03	4.66e-05	4.18	1.70627	9.69e-01	SLC46A3	solute carrier family 46 member 3
37953_s_at	1.42e-03	4.67e-05	-4.18	1.7045	-6.71e-02	ASIC1	acid sensing ion channel subunit 1
205212_s_at	1.42e-03	4.68e-05	4.18	1.70337	1.07	ACAP1	ArfGAP with coiled-coil, ankyrin repeat and PH domains 1
217758_s_at	1.43e-03	4.70e-05	-4.18	1.69965	-7.24e-01	TM9SF3	transmembrane 9 superfamily member 3
207966_s_at	1.43e-03	4.70e-05	4.18	1.69955	7.01e-01	GLG1	golgi glycoprotein 1
230331_at	1.43e-03	4.70e-05	-4.18	1.69926	-7.96e-02	METTL21C	methyltransferase like 21C
211446_at	1.43e-03	4.70e-05	-4.18	1.69921	-1.73e-01	RGSL1	regulator of G-protein signaling like 1
209262_s_at	1.43e-03	4.71e-05	4.18	1.6976	1.06	NR2F6	nuclear receptor subfamily 2 group F member 6
1566557_at	1.43e-03	4.71e-05	4.18	1.69675	1.26	BAIAP2-AS1	BAIAP2 antisense RNA 1 (head to head)
217819_at	1.43e-03	4.71e-05	4.18	1.69647	5.12e-01	GOLGA7	golgin A7
237497_at	1.43e-03	4.72e-05	-4.18	1.69504	-1.08
1556078_at	1.44e-03	4.76e-05	-4.18	1.68741	-1.82e-01	LOC143286	uncharacterized LOC143286
1564069_at	1.44e-03	4.76e-05	-4.18	1.6863	-5.18e-01	HOTTIP	HOXA distal transcript antisense RNA
205318_at	1.45e-03	4.80e-05	-4.17	1.67967	-9.97e-02	KIF5A	kinesin family member 5A
220189_s_at	1.45e-03	4.80e-05	4.17	1.6793	1.19	MGAT4B	mannosyl (alpha-1,3-)-glycoprotein beta-1,4-N-acetylglucosaminyltransferase, isozyme B
235531_at	1.45e-03	4.80e-05	4.17	1.67891	7.89e-01
1553772_at	1.45e-03	4.80e-05	-4.17	1.67851	-3.27e-01	GK5	glycerol kinase 5 (putative)
47530_at	1.45e-03	4.81e-05	-4.17	1.67829	-7.33e-01	TRMO	tRNA methyltransferase O
201974_s_at	1.45e-03	4.82e-05	-4.17	1.67601	-3.22e-01	CCZ1	CCZ1 homolog, vacuolar protein trafficking and biogenesis associated
212118_at	1.46e-03	4.84e-05	4.17	1.6715	8.31e-01	TRIM27	tripartite motif containing 27
234534_at	1.46e-03	4.86e-05	-4.17	1.66749	-1.57e-01
220426_at	1.48e-03	4.91e-05	-4.17	1.65859	-1.50e-02	FNDC11	fibronectin type III domain containing 11
231039_at	1.48e-03	4.91e-05	4.17	1.65796	6.58e-01	NAA30	N(alpha)-acetyltransferase 30, NatC catalytic subunit
1564150_a_at	1.48e-03	4.92e-05	-4.17	1.65672	-3.07e-01	LINC01619	long intergenic non-protein coding RNA 1619
230850_at	1.48e-03	4.93e-05	-4.17	1.65382	-1.18
240892_at	1.49e-03	4.95e-05	-4.17	1.65044	-8.82e-01
1552337_s_at	1.49e-03	4.95e-05	-4.17	1.64996	-8.98e-02	HOXD4	homeobox D4
1557700_at	1.49e-03	4.96e-05	-4.17	1.64866	-7.26e-02	POLH	DNA polymerase eta
203687_at	1.49e-03	4.97e-05	-4.17	1.64717	-1.53e-01	CX3CL1	C-X3-C motif chemokine ligand 1
214736_s_at	1.50e-03	5.00e-05	4.16	1.64221	6.25e-01	ADD1	adducin 1
219330_at	1.50e-03	5.02e-05	4.16	1.63751	1.28	VANGL1	VANGL planar cell polarity protein 1
225074_at	1.50e-03	5.02e-05	4.16	1.63745	6.89e-01	RAB2B	RAB2B, member RAS oncogene family
1554662_at	1.51e-03	5.05e-05	-4.16	1.63289	-8.59e-02	C17orf47	chromosome 17 open reading frame 47
243574_at	1.52e-03	5.07e-05	-4.16	1.62752	-6.96e-02
217608_at	1.52e-03	5.08e-05	4.16	1.62686	9.86e-01	SREK1IP1	SREK1 interacting protein 1
220856_x_at	1.52e-03	5.08e-05	4.16	1.62578	2.82e-01
1563654_at	1.52e-03	5.09e-05	-4.16	1.62484	-6.67e-02	LOC619427	uncharacterized LOC619427
226634_at	1.52e-03	5.11e-05	4.16	1.62151	1.08	METTL10	methyltransferase like 10
1557531_a_at	1.52e-03	5.11e-05	-4.16	1.6212	-2.77e-01	C10orf55	chromosome 10 open reading frame 55
230629_s_at	1.52e-03	5.11e-05	4.16	1621	1.36	EP400	E1A binding protein p400
234385_at	1.53e-03	5.12e-05	-4.16	1.61889	-1.02e-01
236307_at	1.53e-03	5.13e-05	-4.16	1.61796	-3.01
211794_at	1.53e-03	5.13e-05	4.16	1.61684	2.08	FYB	FYN binding protein
221953_s_at	1.53e-03	5.15e-05	4.16	1.61397	6.17e-01	MMP24-AS1	MMP24 antisense RNA 1
225407_at	1.53e-03	5.16e-05	4.16	1.61232	7.32e-01	MBP	myelin basic protein
237946_at	1.54e-03	5.17e-05	-4.16	1.60974	-2.43e-01
203519_s_at	1.54e-03	5.18e-05	4.15	1.60847	6.61e-01	UPF2	UPF2 regulator of nonsense transcripts homolog (yeast)
229333_at	1.54e-03	5.19e-05	4.15	1.60669	8.37e-01	GMPS	guanine monophosphate synthase
204046_at	1.54e-03	5.19e-05	4.15	1.60666	8.40e-01	PLCB2	phospholipase C beta 2
208122_x_at	1.54e-03	5.19e-05	-4.15	1.60633	-1.44e-01	KIR2DS3	killer cell immunoglobulin like receptor, two Ig domains and short cytoplasmic tail 3
209352_s_at	1.54e-03	5.19e-05	4.15	1.6061	8.33e-01	SIN3B	SIN3 transcription regulator family member B
223382_s_at	1.55e-03	5.23e-05	4.15	1.6004	9.35e-01	ZNRF1	zinc and ring finger 1, E3 ubiquitin protein ligase
160020_at	1.55e-03	5.24e-05	-4.15	1.59744	-1.65e-01	MMP14	matrix metallopeptidase 14
1565651_at	1.55e-03	5.25e-05	4.15	1.59666	1.24
1556134_a_at	1.55e-03	5.25e-05	-4.15	1.59649	-6.38e-02	B3GNT5	UDP-GlcNAc:betaGal beta-1,3-N-acetylglucosaminyltransferase 5
1568629_s_at	1.55e-03	5.25e-05	4.15	1.59639	8.93e-01	PIK3R2	phosphoinositide-3-kinase regulatory subunit 2
222701_s_at	1.55e-03	5.26e-05	4.15	1.59482	1.28	CHCHD7	coiled-coil-helix-coiled-coil-helix domain containing 7
1553306_at	1.55e-03	5.27e-05	-4.15	1.59297	-1.22e-01	CASP8	caspase 8
221771_s_at	1.56e-03	5.28e-05	4.15	1.59029	7.19e-01	MPHOSPH8	M-phase phosphoprotein 8
228301_x_at	1.56e-03	5.30e-05	4.15	1.58761	6.82e-01	NDUFB10	NADH:ubiquinone oxidoreductase subunit B10
206449_s_at	1.56e-03	5.31e-05	-4.15	1.5858	-2.35e-02	MASP1	mannan binding lectin serine peptidase 1
213873_at	1.57e-03	5.32e-05	-4.15	1.58451	-1.04e-01	ST3GAL6	ST3 beta-galactoside alpha-2,3-sialyltransferase 6
237345_at	1.57e-03	5.34e-05	-4.15	1.58017	-6.37e-01
220731_s_at	1.57e-03	5.34e-05	4.15	1.57956	6.88e-01	NECAP2	NECAP endocytosis associated 2
1552438_a_at	1.57e-03	5.35e-05	-4.15	1.57909	-5.62e-02	ANKAR	ankyrin and armadillo repeat containing
1568663_a_at	1.57e-03	5.36e-05	-4.15	1.57737	-4.80e-01	PWRN2	Prader-Willi region non-protein coding RNA 2
202983_at	1.58e-03	5.38e-05	4.15	1.57354	8.48e-01	HLTF	helicase like transcription factor
236975_at	1.58e-03	5.38e-05	-4.14	1.57243	-1.18
1561135_at	1.58e-03	5.39e-05	-4.14	1.57087	-9.73e-02
238433_at	1.59e-03	5.43e-05	-4.14	1.56547	-5.58e-02	SNX5	sorting nexin 5
203384_s_at	1.59e-03	5.44e-05	4.14	1.56333	1.22	GOLGA1	golgin A1
1570026_at	1.60e-03	5.45e-05	-4.14	1.56147	-2.32e-01	CPXM2	carboxypeptidase X, M14 family member 2
226307_at	1.60e-03	5.46e-05	4.14	1.55955	7.43e-01	CRTC2	CREB regulated transcription coactivator 2
207877_s_at	1.60e-03	5.46e-05	4.14	1.55903	6.38e-01	NVL	nuclear VCP-like
212895_s_at	1.60e-03	5.48e-05	4.14	1.55578	9.40e-01	ABR	active BCR-related
213911_s_at	1.60e-03	5.48e-05	-4.14	1.55556	-4.48e-01	H2AFZ	H2A histone family member Z
215220_s_at	1.61e-03	5.50e-05	-4.14	1.55286	-1.30	TPR	translocated promoter region, nuclear basket protein
234505_at	1.62e-03	5.53e-05	-4.14	1.54695	-5.90e-01
1558801_at	1.62e-03	5.54e-05	4.14	1.54558	1.29	NNT-AS1	NNT antisense RNA 1
219849_at	1.62e-03	5.55e-05	4.14	1.54417	8.95e-01	ZNF671	zinc finger protein 671
201008_s_at	1.62e-03	5.57e-05	4.14	1.54113	1.75	TXNIP	thioredoxin interacting protein
1569491_at	1.62e-03	5.57e-05	-4.14	1.54097	-4.04e-01
211809_x_at	1.63e-03	5.60e-05	-4.14	1.53608	-2.71e-01	COL13A1	collagen type XIII alpha 1 chain
220661_s_at	1.64e-03	5.62e-05	4.13	1.53239	9.15e-01	ZNF692	zinc finger protein 692
243717_at	1.64e-03	5.64e-05	-4.13	1.52933	-1.54e-01	EPHA10	EPH receptor A10
232256_s_at	1.65e-03	5.66e-05	-4.13	1.52616	-8.93e-01	LINC00997	long intergenic non-protein coding RNA 997
1561179_s_at	1.65e-03	5.66e-05	-4.13	1.52615	-3.19e-01	AMZ1	archaelysin family metallopeptidase 1
223009_at	1.65e-03	5.68e-05	4.13	1.52299	9.74e-01	LAMTOR1	late endosomal/lysosomal adaptor, MAPK and MTOR activator 1
225348_at	1.67e-03	5.74e-05	4.13	1.51368	8.55e-01	SRSF10	serine and arginine rich splicing factor 10
205970_at	1.67e-03	5.77e-05	-4.13	1.50882	-2.88e-01	MT3	metallothionein 3
236001_at	1.67e-03	5.77e-05	-4.13	1.50881	-3.03e-01	LINC00675	long intergenic non-protein coding RNA 675
236911_at	1.67e-03	5.77e-05	-4.13	1.50852	-5.65e-01	RIMKLB	ribosomal modification protein rimK like family member B
217781_s_at	1.67e-03	5.77e-05	4.13	1.50744	7.65e-01	ZNF106	zinc finger protein 106
202560_s_at	1.68e-03	5.81e-05	4.13	1.50101	4.87e-01	CHTOP	chromatin target of PRMT1
233027_at	1.68e-03	5.82e-05	4.13	1.50057	1.03
212922_s_at	1.69e-03	5.84e-05	4.12	1.49648	7.75e-01	SMYD2	SET and MYND domain containing 2
1562681_at	1.69e-03	5.84e-05	-4.12	1.49628	-1.26e-01	KRTAP5-AS1	KRTAP5-1/KRTAP5-2 antisense RNA 1
202529_at	1.69e-03	5.86e-05	4.12	1.49349	4.53e-01	PRPSAP1	phosphoribosyl pyrophosphate synthetase associated protein 1
227522_at	1.70e-03	5.88e-05	4.12	1.49026	9.42e-01	CMBL	carboxymethylenebutenolidase homolog
227264_at	1.70e-03	5.89e-05	4.12	1.48938	8.87e-01	TRAF6	TNF receptor associated factor 6
230539_at	1.70e-03	5.90e-05	-4.12	1.48808	-5.53e-02	FAM182B///FAM182A	family with sequence similarity 182 member B///family with sequence similarity 182 member A
226895_at	1.71e-03	5.93e-05	4.12	1.48349	1.34	NFIC	nuclear factor I C
200887_s_at	1.72e-03	5.96e-05	4.12	1.47837	9.48e-01	STAT1	signal transducer and activator of transcription 1
204186_s_at	1.73e-03	5.99e-05	4.12	1.47345	8.82e-01	PPID	peptidylprolyl isomerase D
1557137_at	1.73e-03	6.00e-05	4.12	1.47255	9.34e-01	TMEM17	transmembrane protein 17
212155_at	1.73e-03	6.01e-05	4.12	1.47061	9.32e-01	RNF187	ring finger protein 187
207996_s_at	1.73e-03	6.02e-05	-4.12	1.46889	-1.62	LDLRAD4	low density lipoprotein receptor class A domain containing 4
225638_at	1.74e-03	6.04e-05	4.12	1.46563	5.82e-01	COA6	cytochrome c oxidase assembly factor 6
208216_at	1.74e-03	6.05e-05	-4.12	1.46439	-1.67e-01	DLX4	distal-less homeobox 4
226330_s_at	1.74e-03	6.06e-05	4.11	1.4626	5.51e-01	SUPT20H	SPT20 homolog, SAGA complex component
212173_at	1.74e-03	6.07e-05	4.11	1.46079	9.17e-01	AK2	adenylate kinase 2
239248_at	1.74e-03	6.08e-05	-4.11	1.45925	-2.85e-01	SDCBP2-AS1	SDCBP2 antisense RNA 1
223870_at	1.74e-03	6.08e-05	-4.11	1.45906	-4.01e-01	LOC100996906///CDRT1///FBXW10	F-box/WD repeat-containing protein 10-like///CMT1A duplicated region transcript 1///F-box and WD repeat domain containing 10
218229_s_at	1.74e-03	6.08e-05	4.11	1.45886	7.49e-01	POGK	pogo transposable element with KRAB domain
1568598_at	1.75e-03	6.10e-05	-4.11	1.45664	-2.41e-01	KAZALD1	Kazal type serine peptidase inhibitor domain 1
214780_s_at	1.75e-03	6.10e-05	4.11	1.45657	7.26e-01	MYO9B	myosin IXB
218052_s_at	1.75e-03	6.11e-05	4.11	1.45505	8.35e-01	ATP13A1	ATPase 13A1
1552419_s_at	1.75e-03	6.12e-05	-4.11	1.45357	-1.82e-01	TTLL10	tubulin tyrosine ligase like 10
216675_at	1.75e-03	6.13e-05	-4.11	1.45177	-3.28e-01
226202_at	1.76e-03	6.15e-05	4.11	1.4492	8.13e-01	ZNF398	zinc finger protein 398
203997_at	1.76e-03	6.15e-05	-4.11	1.44836	-1.00e-01	PTPN3	protein tyrosine phosphatase, non-receptor type 3
210182_at	1.76e-03	6.18e-05	-4.11	1.4444	-5.89e-01	CORT	cortistatin
1570635_at	1.76e-03	6.19e-05	-4.11	1.44329	-5.56e-02
243094_at	1.77e-03	6.21e-05	-4.11	1.44056	-8.45e-02
206795_at	1.77e-03	6.21e-05	-4.11	1.43962	-4.19e-02	F2RL2	coagulation factor II thrombin receptor like 2
217920_at	1.78e-03	6.23e-05	4.11	1.43641	6.14e-01	MAN1A2	mannosidase alpha class 1A member 2
235058_at	1.78e-03	6.27e-05	4.11	1.43066	1.30	GPN2	GPN-loop GTPase 2
1554839_at	1.78e-03	6.27e-05	-4.11	1.43053	-2.30e-01	CIDECP	cell death-inducing DFFA-like effector c pseudogene
1552876_at	1.78e-03	6.28e-05	-4.11	1.43006	-1.09e-01	LINC00334	long intergenic non-protein coding RNA 334
1561134_at	1.79e-03	6.28e-05	-4.11	1.42887	-4.20e-02
1569730_at	1.79e-03	6.29e-05	-4.11	1.42819	-9.06e-02	MROH2B	maestro heat like repeat family member 2B
1552933_at	1.79e-03	6.31e-05	-4.10	1.42509	-2.13e-02	AKNAD1	AKNA domain containing 1
1560587_s_at	1.79e-03	6.32e-05	-4.10	1.42397	-8.14e-01	PRDX5	peroxiredoxin 5
1558745_at	1.79e-03	6.32e-05	-4.10	1.42394	-6.26e-01	SNX29	sorting nexin 29
1561616_a_at	1.79e-03	6.32e-05	-4.10	1.42301	-3.70e-01	DNAH6	dynein axonemal heavy chain 6
222164_at	1.79e-03	6.33e-05	-4.10	1.42242	-7.34e-01	FGFR1	fibroblast growth factor receptor 1
206567_s_at	1.80e-03	6.34e-05	4.10	1.42042	6.82e-01	PHF20	PHD finger protein 20
220261_s_at	1.80e-03	6.35e-05	4.10	1.41984	1.10	ZDHHC4	zinc finger DHHC-type containing 4
218794_s_at	1.80e-03	6.36e-05	4.10	1.41846	5.71e-01	TXNL4B	thioredoxin like 4B
212549_at	1.80e-03	6.37e-05	4.10	1.41663	7.15e-01	STAT5B	signal transducer and activator of transcription 5B
239061_at	1.80e-03	6.37e-05	-4.10	1.41645	-1.21e-01	TPRXL	tetrapeptide repeat homeobox like
207356_at	1.80e-03	6.38e-05	-4.10	1.4149	-9.93e-02	DEFB4B///DEFB4A	defensin beta 4B///defensin beta 4A
244466_at	1.81e-03	6.41e-05	-4.10	1.4107	-2.15e-01	ZNF544	zinc finger protein 544
214201_x_at	1.81e-03	6.42e-05	4.10	1.40974	1.24	PRRC2A	proline rich coiled-coil 2A
1559939_at	1.82e-03	6.45e-05	-4.10	1.40508	-1.45e-01	LOC105369167	uncharacterized LOC105369167
227158_at	1.82e-03	6.46e-05	4.10	1.40323	7.10e-01	DTD2	D-tyrosyl-tRNA deacylase 2 (putative)
224074_at	1.82e-03	6.46e-05	-4.10	1.40289	-2.24e-01	VSX1	visual system homeobox 1
239381_at	1.82e-03	6.47e-05	-4.10	1.40253	-3.14e-01	KLK7	kallikrein related peptidase 7
226948_at	1.82e-03	6.48e-05	4.10	1.40077	7.89e-01	RHBDD1	rhomboid domain containing 1
212757_s_at	1.82e-03	6.48e-05	4.10	1.40075	8.23e-01	CAMK2G	calcium/calmodulin dependent protein kinase II gamma
225371_at	1.83e-03	6.49e-05	4.10	1.39828	1.15	GLE1	GLE1, RNA export mediator
211439_at	1.83e-03	6.50e-05	-4.10	1.39719	-1.74e-01	SRSF7	serine and arginine rich splicing factor 7
231428_at	1.83e-03	6.52e-05	-4.10	1.39475	-5.49e-01
231523_at	1.84e-03	6.54e-05	-4.10	1.39183	-3.49e-02	FGF14	fibroblast growth factor 14
234012_at	1.84e-03	6.57e-05	-4.09	1.38795	-3.11e-01
204366_s_at	1.84e-03	6.57e-05	4.09	1.38768	5.00e-01	GTF3C2	general transcription factor IIIC subunit 2
241882_at	1.84e-03	6.58e-05	-4.09	1.38686	-2.59e-01	CAMTA1	calmodulin binding transcription activator 1
220370_s_at	1.84e-03	6.58e-05	-4.09	1.3861	-1.11	USP36	ubiquitin specific peptidase 36
221709_s_at	1.84e-03	6.58e-05	4.09	1.3855	4.27e-01	ZNF839	zinc finger protein 839
239255_at	1.86e-03	6.64e-05	-4.09	1.37733	-1.50e-01
225678_at	1.86e-03	6.65e-05	4.09	1.37655	5.51e-01	POLR3H	RNA polymerase III subunit H
1560259_at	1.86e-03	6.65e-05	-4.09	1.37608	-6.97e-01
207574_s_at	1.86e-03	6.66e-05	-4.09	1.3743	-2.02	GADD45B	growth arrest and DNA damage inducible beta
209304_x_at	1.86e-03	6.67e-05	-4.09	1.37366	-1.81	GADD45B	growth arrest and DNA damage inducible beta
219328_at	1.87e-03	6.69e-05	4.09	1.37068	6.55e-01	DDX31	DEAD-box helicase 31
1555015_a_at	1.87e-03	6.69e-05	-4.09	1.37047	-4.39e-01	ZNF398	zinc finger protein 398
207761_s_at	1.87e-03	6.70e-05	4.09	1.36999	7.31e-01	METTL7A	methyltransferase like 7A
235373_at	1.87e-03	6.71e-05	-4.09	1.36831	-4.63e-01	LOC100506314	uncharacterized LOC100506314
234840_s_at	1.87e-03	6.71e-05	-4.09	1.36809	-4.66e-02	OR5V1	olfactory receptor family 5 subfamily V member 1
206048_at	1.87e-03	6.72e-05	-4.09	1.36605	-1.48e-01	OVOL2	ovo like zinc finger 2
222267_at	1.87e-03	6.73e-05	-4.09	1.36521	-4.12e-01	TMEM209	transmembrane protein 209
213315_x_at	1.88e-03	6.75e-05	-4.09	1.36282	-5.43e-01	CXorf40A	chromosome X open reading frame 40A
233061_at	1.88e-03	6.75e-05	-4.09	1.36223	-4.00e-01	FITM2	fat storage inducing transmembrane protein 2
233261_at	1.88e-03	6.76e-05	-4.09	1.36116	-3.39	EBF1	early B-cell factor 1
209110_s_at	1.88e-03	6.76e-05	4.09	1.36076	8.06e-01	RGL2	ral guanine nucleotide dissociation stimulator like 2
242088_at	1.88e-03	6.77e-05	-4.09	1.35925	-9.76e-01	KLHL24	kelch like family member 24
223507_at	1.88e-03	6.78e-05	4.09	1.35838	5.65e-01	CLPX	caseinolytic mitochondrial matrix peptidase chaperone subunit
221324_at	1.88e-03	6.79e-05	-4.09	1.35722	-1.74e-01	TAS2R1	taste 2 receptor member 1
201455_s_at	1.89e-03	6.80e-05	4.09	1.35519	7.48e-01	NPEPPS	aminopeptidase puromycin sensitive
244480_at	1.89e-03	6.81e-05	-4.09	1.35426	-1.53
234526_at	1.89e-03	6.82e-05	-4.08	1.35266	-2.73e-02	OR51B6	olfactory receptor family 51 subfamily B member 6
238191_at	1.89e-03	6.84e-05	4.08	1.35067	7.64e-01	SDHC	succinate dehydrogenase complex subunit C
1552942_at	1.89e-03	6.85e-05	-4.08	1.34875	-4.50e-01	LOC149373	uncharacterized LOC149373
234468_at	1.90e-03	6.86e-05	-4.08	1.3471	-4.67e-02
223484_at	1.91e-03	6.90e-05	-4.08	1.34259	-2.00	C15orf48	chromosome 15 open reading frame 48
222602_at	1.91e-03	6.91e-05	-4.08	1.34126	-7.63e-01	UBA6	ubiquitin like modifier activating enzyme 6
238966_at	1.91e-03	6.93e-05	-4.08	1.33797	-7.70e-02	CELF4	CUGBP, Elav-like family member 4
1568728_s_at	1.92e-03	6.95e-05	-4.08	1.3359	-3.11e-01	RNF207	ring finger protein 207
1554609_at	1.92e-03	6.95e-05	4.08	1.33496	9.73e-01	LOC100287896	uncharacterized LOC100287896
225358_at	1.92e-03	6.96e-05	4.08	1.33452	5.41e-01	DNAJC19	DnaJ heat shock protein family (Hsp40) member C19
40829_at	1.92e-03	6.96e-05	4.08	1.33382	5.32e-01	WDTC1	WD and tetratricopeptide repeats 1
200843_s_at	1.92e-03	6.96e-05	4.08	1.33363	5.89e-01	EPRS	glutamyl-prolyl-tRNA synthetase
1561706_at	1.92e-03	6.97e-05	-4.08	1.33261	-1.14e-01
204139_x_at	1.93e-03	7.02e-05	4.08	1.32651	9.10e-01	MZF1	myeloid zinc finger 1
218198_at	1.93e-03	7.04e-05	4.08	1.32405	5.57e-01	DHX32	DEAH-box helicase 32 (putative)
1555264_a_at	1.94e-03	7.04e-05	-4.08	1.32294	-1.22e-01	LINC00598	long intergenic non-protein coding RNA 598
218298_s_at	1.94e-03	7.06e-05	4.08	1.32078	6.59e-01	C14orf159	chromosome 14 open reading frame 159
1552540_s_at	1.94e-03	7.06e-05	-4.08	1.32036	-2.67e-01	IQCD	IQ motif containing D
212424_at	1.94e-03	7.09e-05	4.07	1.3169	7.40e-01	PDCD11	programmed cell death 11
1564277_a_at	1.95e-03	7.09e-05	-4.07	1.3163	-5.59e-01	LOC101929583///LOC101928195///LOC100996643///LOC100133920///LOC286297	methylenetetrahydrofolate dehydrogenase (NADP+ dependent) 1-like pseudogene///methylenetetrahydrofolate dehydrogenase (NADP+ dependent) 1-like pseudogene///monofunctional C1-tetrahydrofolate synthase, mitochondrial-like///methylenetetrahydrofolate dehydrogenase (NADP+ dependent) 1-like pseudogene///methylenetetrahydrofolate dehydrogenase (NADP+ dependent) 1-like pseudogene
225805_at	1.95e-03	7.11e-05	4.07	1.31421	9.12e-01	HNRNPU	heterogeneous nuclear ribonucleoprotein U
210463_x_at	1.95e-03	7.11e-05	4.07	1.31378	9.34e-01	TRMT1	tRNA methyltransferase 1
222928_s_at	1.96e-03	7.17e-05	-4.07	1.30661	-3.24e-02	FAM160B2	family with sequence similarity 160 member B2
1557665_at	1.97e-03	7.21e-05	-4.07	1.30069	-1.85e-01
[truncated: 52,677 more rows]
